# Supplementary material for: Exploring critical factors of the perceived usefulness of blended learning for higher education students
Source: PLoS One. 2019 Nov 21;14(11):e0223767. doi: 10.1371/journal.pone.0223767 (PMC6872162; doi:10.1371/journal.pone.0223767)
Supplement: S1 Data — (CSV) [file pone.0223767.s002.csv]

k_ID	CS1	CS2	CS3	CS4	CS5	CS6	CS7	FF1	FF2	FF3	ET1	ET2	ET3	ET4	ET5	ET6	EL1	EL2	EL3	EL4	EL5	EL6	EL7	course	gender	graduation	program	year	obligation	region
1	4	5	7	6	2	3	1	7	7	7	7	7	7	7	1	1	7	7	7	7	7	7	7	1	2	3	1	1	6	1
2	4	5	7	6	2	3	1	5	5	5	5	7	7	7	1	5	5	7	2	7	7	7	7	2	2	3	1	1	6	1
3	4	5	7	6	2	3	1	4	6	6	7	7	7	7	1	2	7	7	7	5	6	7	7	3	2	3	1	1	6	1
4	4	5	7	6	2	3	1	4	6	4	6	7	7	7	1	1	7	6	7	6	6	6	7	4	2	3	1	1	6	1
5	4	5	7	6	2	3	1	7	6	6	4	5	7	3	1	1	4	4	3	5	5	5	2	5	2	3	1	1	6	1
11	7	5	7	7	7	7	7	4	7	7	7	7	7	7	1	1	7	7	7	7	7	7	7	1	2	3	1	1	3	2
12	7	5	7	7	7	7	7	4	4	5	1	7	7	4	1	1	1	7	1	7	7	4	5	2	2	3	1	1	3	2
13	7	5	7	7	7	7	7	4	4	6	7	7	4	7	1	1	7	7	7	7	7	7	7	3	2	3	1	1	3	2
14	7	5	7	7	7	7	7	7	7	7	7	7	7	6	1	1	7	7	7	7	7	7	7	4	2	3	1	1	3	2
15	7	5	7	7	7	7	7	7	7	4	4	4	4	7	1	1	4	4	7	7	7	7	7	5	2	3	1	1	3	2
16	6	6	5	6	6	6	5	7	7	7	7	6	7	7	6	7	7	6	1	7	7	6	7	1	2	3	1	1	4	2
17	6	6	5	6	6	6	5	7	6	6	7	6	7	5	4	4	7	6	4	6	6	6	6	2	2	3	1	1	4	2
18	6	6	5	6	6	6	5	4	5	7	7	7	5	4	5	6	6	5	2	5	7	6	5	3	2	3	1	1	4	2
19	6	6	5	6	6	6	5	7	6	7	7	6	6	6	7	7	7	6	2	7	6	7	7	4	2	3	1	1	4	2
20	6	6	5	6	6	6	5	6	6	6	6	7	6	7	7	6	6	6	1	6	7	6	6	5	2	3	1	1	4	2
21	7	6	7	7	7	7	7	4	4	5	7	7	5	7	7	7	7	7	7	7	7	6	7	1	2	2	1	1	4	1
22	7	6	7	7	7	7	7	5	5	4	6	6	5	7	6	6	5	6	2	7	7	7	7	2	2	2	1	1	4	1
23	7	6	7	7	7	7	7	7	7	7	7	7	5	7	7	7	7	7	6	5	5	7	7	3	2	2	1	1	4	1
24	7	6	7	7	7	7	7	6	5	6	6	6	5	7	7	7	5	4	3	6	6	5	7	4	2	2	1	1	4	1
25	7	6	7	7	7	7	7	4	4	4	5	5	2	7	7	7	5	5	6	5	6	5	7	5	2	2	1	1	4	1
26	7	5	7	7	7	4	1	6	6	6	7	7	7	7	4	4	6	7	6	6	7	6	7	1	2	2	1	1	5	1
27	7	5	7	7	7	4	1	6	5	6	7	7	7	7	5	6	7	7	5	6	6	6	7	2	2	2	1	1	5	1
28	7	5	7	7	7	4	1	3	2	3	6	7	7	7	3	2	5	6	6	1	1	3	7	3	2	2	1	1	5	1
29	7	5	7	7	7	4	1	5	5	5	6	6	6	6	5	5	6	5	3	6	6	5	6	4	2	2	1	1	5	1
30	7	5	7	7	7	4	1	7	6	7	7	6	7	6	4	4	6	6	7	7	7	7	7	5	2	2	1	1	5	1
31	5	5	6	4	6	7	1	1	2	2	2	3	3	2	1	1	3	3	6	2	3	2	2	1	2	2	1	1	4	1
32	5	5	6	4	6	7	1	6	6	5	7	6	6	5	1	1	4	4	2	3	2	2	7	2	2	2	1	1	4	1
33	5	5	6	4	6	7	1	2	3	4	4	5	4	4	1	1	7	7	6	6	6	6	7	3	2	2	1	1	4	1
34	5	5	6	4	6	7	1	1	2	1	2	2	3	3	1	1	2	2	6	3	2	1	5	4	2	2	1	1	4	1
35	5	5	6	4	6	7	1	7	6	6	2	2	2	2	1	1	1	2	5	3	2	3	1	5	2	2	1	1	4	1
36	7	7	7	7	5	7	1	6	7	7	7	7	7	7	3	4	7	6	7	6	7	7	7	1	2	2	1	1	3	1
37	7	7	7	7	5	7	1	7	7	6	7	7	7	6	5	5	7	6	7	7	7	7	7	2	2	2	1	1	3	1
38	7	7	7	7	5	7	1	4	5	7	7	7	7	7	4	5	7	7	6	7	7	7	7	3	2	2	1	1	3	1
39	7	7	7	7	5	7	1	6	6	6	7	7	7	7	4	4	7	6	6	7	7	6	7	4	2	2	1	1	3	1
40	7	7	7	7	5	7	1	7	7	7	7	7	7	7	2	2	7	7	7	7	6	7	7	5	2	2	1	1	3	1
41	7	7	7	7	6	6	6	5	7	7	7	7	6	7	6	6	7	7	5	7	7	7	7	1	2	3	1	1	4	2
42	7	7	7	7	6	6	6	5	5	7	7	7	6	4	6	5	6	6	4	6	6	5	6	2	2	3	1	1	4	2
43	7	7	7	7	6	6	6	3	3	3	7	6	5	7	3	3	6	6	2	5	4	2	6	3	2	3	1	1	4	2
44	7	7	7	7	6	6	6	6	6	6	5	5	5	6	5	6	5	5	4	6	6	5	7	4	2	3	1	1	4	2
45	7	7	7	7	6	6	6	5	5	6	5	5	6	6	7	6	5	6	4	6	6	6	7	5	2	3	1	1	4	2
46	7	7	7	7	7	7	4	6	6	6	7	7	7	7	5	5	7	7	7	7	7	7	7	1	2	3	1	1	3	2
47	7	7	7	7	7	7	4	5	5	6	7	7	7	7	5	5	7	7	7	7	7	7	7	2	2	3	1	1	3	2
48	7	7	7	7	7	7	4	4	4	4	7	7	7	7	5	5	5	4	7	5	5	5	5	3	2	3	1	1	3	2
49	7	7	7	7	7	7	4	5	3	4	6	6	7	6	4	4	7	7	6	7	6	7	7	4	2	3	1	1	3	2
50	7	7	7	7	7	7	4	6	6	4	7	7	7	4	5	5	6	6	7	6	6	7	2	5	2	3	1	1	3	2
51	2	6	7	6	4	2	4	6	7	6	7	7	6	6	1	1	7	7	7	6	7	7	7	1	2	3	1	1	5	1
52	2	6	7	6	4	2	4	6	6	7	5	6	6	6	1	1	5	5	4	6	6	6	7	2	2	3	1	1	5	1
53	2	6	7	6	4	2	4	3	4	7	7	7	6	6	1	1	7	7	7	6	6	5	6	3	2	3	1	1	5	1
54	2	6	7	6	4	2	4	6	6	5	6	6	6	7	1	1	6	6	7	7	7	6	7	4	2	3	1	1	5	1
55	2	6	7	6	4	2	4	6	6	5	4	4	5	5	1	1	4	6	5	6	6	5	5	5	2	3	1	1	5	1
56	7	7	6	7	7	6	7	6	6	7	7	7	7	7	3	3	7	7	6	7	7	7	7	1	1	4	1	1	5	1
57	7	7	6	7	7	6	7	6	5	6	7	7	7	7	3	3	6	6	3	5	5	7	7	2	1	4	1	1	5	1
58	7	7	6	7	7	6	7	2	2	7	7	7	5	7	2	7	6	6	2	7	7	6	7	3	1	4	1	1	5	1
59	7	7	6	7	7	6	7	4	4	7	7	7	7	7	3	3	7	7	4	7	7	7	7	4	1	4	1	1	5	1
60	7	7	6	7	7	6	7	4	5		7	7	7	4	4	4	7	7	6	7	7	7	7	5	1	4	1	1	5	1
61	6	7	7	6	6	4	4	4	4	4	4	4	4	4	4	4	4	4	4	4	4	4	4	1	1	2	1	1	6	1
62	6	7	7	6	6	4	4	4	4	4	4	4	4	4	4	4	4	4	4	4	4	4	4	2	1	2	1	1	6	1
63	6	7	7	6	6	4	4	4	4	4	4	4	4	4	4	4	4	4	4	4	4	4	4	3	1	2	1	1	6	1
64	6	7	7	6	6	4	4	4	4	4	4	4	4	4	4	4	4	4	4	4	4	4	4	4	1	2	1	1	6	1
65	6	7	7	6	6	4	4	4	4	4	4	4	4	4	4	4	4	4	4	4	4	4	4	5	1	2	1	1	6	1
66	6	6	6	6	5	5	3	7	7	7	7	7	7	5	4	4	7	7	6	6	6	6	6	1	1	3	1	1	4	1
67	6	6	6	6	5	5	3	6	7	7	5	7	7	6	4	5	6	7	3	6	6	6	7	2	1	3	1	1	4	1
68	6	6	6	6	5	5	3	5	4	6	6	5	5	7	4	4	6	7	5	4	5	4	7	3	1	3	1	1	4	1
69	6	6	6	6	5	5	3	6	7	7	7	7	7	7	2	2	6	7	7	7	7	6	6	4	1	3	1	1	4	1
70	6	6	6	6	5	5	3	5	6	6	5	7	5	6	4	4	5	6	6	4	4	4	5	5	1	3	1	1	4	1
71	7	6	6	6	6	6	3	7	7	7	7	6	6	7	5	5	6	7	6	7	6	6	7	1	2	2	1	1	4	2
72	7	6	6	6	6	6	3	6	5	5	6	3	5	1	1	2	4	3	2	5	6	6	1	2	2	2	1	1	4	2
73	7	6	6	6	6	6	3	2	2	2	4	5	3	7	2	2	6	6	3	4	7	3	7	3	2	2	1	1	4	2
74	7	6	6	6	6	6	3	6	6	1	6	5	3	6	2	3	6	5	5	6	6	2	6	4	2	2	1	1	4	2
75	7	6	6	6	6	6	3	5	6	3	7	4	5	1	1	3	7	5	6	5	6	3	1	5	2	2	1	1	4	2
76	7	7	5	4	7	7	7	6	6	6	5	6	6	7	4	4	7	7	6	5	6	7	6	1	2	3	1	1	6	1
77	7	7	5	4	7	7	7	5	3	4	5	6	6	7	4	5	3	3	4	5	5	3	3	2	2	3	1	1	6	1
78	7	7	5	4	7	7	7	5	5	3	5	4	4	6	4	4	4	5	3	4	4	5	5	3	2	3	1	1	6	1
79	7	7	5	4	7	7	7	7	7	7	6	6	6	6	3	3	7	6	4	7	6	7	6	4	2	3	1	1	6	1
80	7	7	5	4	7	7	7	2	2	2	2	1	1	2	3	3	2	1	2	3	3	5	4	5	2	3	1	1	6	1
81	7	5	7	6	2	4	6	6	6	6	7	7	5	7	3	3	6	7	6	6	6	6	7	1	1	2	1	1	3	2
82	7	5	7	6	2	4	6	5	6	5	6	6	4	7	3	4	6	6	5	6	7	7	7	2	1	2	1	1	3	2
83	7	5	7	6	2	4	6	6	6	6	6	6	5	6	5	3	6	6	5	6	6	6	6	3	1	2	1	1	3	2
84	7	5	7	6	2	4	6	5	6	6	6	6	6	6	7	5	6	5	2	6	6	5	6	4	1	2	1	1	3	2
85	7	5	7	6	2	4	6	4	4	4	4	4	4	1	6	6	5	5	3	5	5	5	5	5	1	2	1	1	3	2
86	3	3	3	3	6	4	7	6	7	6	6	5	5	4	5	1	5	6	4	6	7	6	5	1	2	2	1	1	2	2
87	3	3	3	3	6	4	7	5	5	7	2	6	4	3	7	7	2	4	4	5	4	4	6	2	2	2	1	1	2	2
88	3	3	3	3	6	4	7	1	1	7	3	7	2	7	7	1	3	1	4	1	1	2	7	3	2	2	1	1	2	2
89	3	3	3	3	6	4	7	3	1	1	4	6	3	4	7	7	5	3	5	5	4	5	6	4	2	2	1	1	2	2
90	3	3	3	3	6	4	7	4	4	6	3	5	6	5	6	7	4	5	2	4	3	4	6	5	2	2	1	1	2	2
91	5	6	7	6	2	4	1	5	4	6	5	7	6	7	5	2	6	7	2	7	7	7	7	1	2	2	1	1	6	1
92	5	6	7	6	2	4	1	5		6	4	7	7	3	4	5	5	7	5	7	7	4	5	2	2	2	1	1	6	1
93	5	6	7	6	2	4	1	4	1	6	5	7	4	7	7	1	6	6	5	3	4	6	7	3	2	2	1	1	6	1
94	5	6	7	6	2	4	1	1	1	1	4	7	7	3	7	7	6	1	4	6	6	4	5	4	2	2	1	1	6	1
95	5	6	7	6	2	4	1	6	7	3	5	6	4	1	4	7	6	5	4	5	3	3	1	5	2	2	1	1	6	1
96	4	1	7	5	2	4	3	4	4	7	7	7	7	7	7	7	7	7	1	7	7	7	7	1	1	4	1	1	5	3
97	4	1	7	5	2	4	3	3	5	6	5	7	7	4	7	7	4	4	1	4	2	2	2	2	1	4	1	1	5	3
98	4	1	7	5	2	4	3	1	4	4	4	4	3	6	1	1	4	3	1	4	4	6	4	3	1	4	1	1	5	3
99	4	1	7	5	2	4	3	4	4	4	5	5	5	4	3	4	4	4	4	5	5	4	4	4	1	4	1	1	5	3
100	4	1	7	5	2	4	3	7	7	7	7	7	7	7	7	7	7	7	1	7	7	7	7	5	1	4	1	1	5	3
101	5	6	6	4	5	5	6	6	7	5	5	7	7	6	1	1	6	6	3	6	6	7	7	1	1	2	1	1	3	1
102	5	6	6	4	5	5	6	6	7	7	3	7	5	6	6	4	2	5	4	6	3	5	7	2	1	2	1	1	3	1
103	5	6	6	4	5	5	6	6	6	6	5	5	5	6	4	2	7	6	2	6	5	4	6	3	1	2	1	1	3	1
104	5	6	6	4	5	5	6	6	5	2	6	6	6	3	1	1	6	3	4	3	3	6	1	4	1	2	1	1	3	1
106	6	7	7	6	7	7	7	7	7	7	7	7	7	7	1	1	7	7	7	7	7	7	7	1	2	3	1	1	3	2
107	6	7	7	6	7	7	7	6	7	7	7	7	7	7	1	1	7	7	7	7	7	7	7	2	2	3	1	1	3	2
108	6	7	7	6	7	7	7	4	4	7	7	7	7	7	1	1	7	6	7	7	7	7	7	3	2	3	1	1	3	2
109	6	7	7	6	7	7	7	7	7	7	7	7	7	7	1	1	7	7	7	7	7	7	7	4	2	3	1	1	3	2
110	6	7	7	6	7	7	7	7	7	7	7	7	7	5	1	1	7	7	7	7	7	7	7	5	2	3	1	1	3	2
111	7	6	7	7	1	5	4	6	7	7	7	7	7	7	1	1	6	7	7	7	7	7	7	1	1	3	1	1	3	1
112	7	6	7	7	1	5	4	6	6	7	6	7	7	7	3	1	6	7	6	6	5	6	7	2	1	3	1	1	3	1
113	7	6	7	7	1	5	4	5	4	6	5	6	4	7	2	2	5	6	3	4	4	4	5	3	1	3	1	1	3	1
114	7	6	7	7	1	5	4	6	6	6	6	7	6	7	1	1	6	6	6	6	6	6	7	4	1	3	1	1	3	1
115	7	6	7	7	1	5	4	6	6	6	5	6	2	2	1	1	6	6	6	5	5	4	3	5	1	3	1	1	3	1
116	7	6	6	6	7	6	7	3	6	6	6	6	6	6	4	4	7	7	6	7	7	7	7	1	2	2	1	1	4	1
117	7	6	6	6	7	6	7	3	4	5	7	7	7	7	5	5	7	7	6	7	7	7	7	2	2	2	1	1	4	1
118	7	6	6	6	7	6	7	3	5	6	6	6	6	6	4	4	6	6	6	6	6	6	6	3	2	2	1	1	4	1
119	7	6	6	6	7	6	7	6	6	7	6	7	7	7	4	4	7	7	6	7	7	7	7	4	2	2	1	1	4	1
120	7	6	6	6	7	6	7	5	3	3	5	7	7	4	3	3	5	6	4	5	6	5	5	5	2	2	1	1	4	1
121	7	5	7	7	3	6	4	5	7	7	7	7	6	7	1	1	6	4	4	5	7	6	7	1	2	2	1	1	2	1
122	7	5	7	7	3	6	4	5	6	5	6	7	4	7	1	1	4	6	4	7	5	5	7	2	2	2	1	1	2	1
123	7	5	7	7	3	6	4	2	6	3	4	5	4	7	1	1	2	2	1	5	7	7	7	3	2	2	1	1	2	1
124	7	5	7	7	3	6	4	4	4	6	5	6	5	7	5	6	5	4	3	5	6	6	6	4	2	2	1	1	2	1
125	7	5	7	7	3	6	4	7	7	5	6	5	3	1	1	1	5	4	4	4	4	4	4	5	2	2	1	1	2	1
126	3	5	5	5	6	5	7	5	5	6	7	7	7	7	4	4	7	7	4	7	7	7	7	1	2	2	1	1	4	1
127	3	5	5	5	6	5	7	6	5	6	7	7	7	5	4	3	5	6	4	7	6	6	7	2	2	2	1	1	4	1
128	3	5	5	5	6	5	7	4	4	7	7	7	6	5	4	4	7	7	4	7	7	7	5	3	2	2	1	1	4	1
129	3	5	5	5	6	5	7	6	5	7	7	7	7	6	4	4	6	7	5	7	7	7	6	4	2	2	1	1	4	1
130	3	5	5	5	6	5	7	6	6	7	5	5	6	5	4	4	5	5	2	6	5	6	6	5	2	2	1	1	4	1
131	6	6	6	6	6	6	2	6	7	7	7	7	7	7	1	1	7	7	7	7	6	7	7	1	2	5	1	1	5	3
132	6	6	6	6	6	6	2	7	7	7	7	7	7	7	4	4	7	7	7	7	7	7	7	2	2	5	1	1	5	3
133	6	6	6	6	6	6	2	4	5	7	7	7	7	7	1	1	7	6	7	7	7	7	7	3	2	5	1	1	5	3
134	6	6	6	6	6	6	2	6	7	7	7	7	6	7	1	1	7	7	7	7	7	6	7	4	2	5	1	1	5	3
135	6	6	6	6	6	6	2	7	7	7	6	6	6	6	1	1	7	7	7	7	6	6	6	5	2	5	1	1	5	3
136	6	5	7	6	5	5	3	6	6	6	6	6	6	4	3	3	6	6	5	6	6	6	4	1	2	3	1	1	3	1
137	6	5	7	6	5	5	3	5	3	3	2	5	5	6	2	2	4	4	4	3	3	6	4	2	2	3	1	1	3	1
138	6	5	7	6	5	5	3	2	2	2	5	5	5	5	2	2	5	5	5	5	3	6	4	3	2	3	1	1	3	1
139	6	5	7	6	5	5	3	4	4	4	5	4	4	5	2	2	3	5	4	5	5	5	5	4	2	3	1	1	3	1
140	6	5	7	6	5	5	3	6	6	6	3	2	4	2	2	2	3	3	3	4	2	2	4	5	2	3	1	1	3	1
141	6	6	7	6	6	6	6	7	7	7	7	7	7	7	1	1	7	6	7	6	6	6	6	1	2	2	1	1	5	1
142	6	6	7	6	6	6	6	6	6	6	6	6	7	7	1	1	6	6	6	6	6	6	7	2	2	2	1	1	5	1
143	6	6	7	6	6	6	6	5	5	5	6	6	7	7	1	1	6	6	6	6	6	6	6	3	2	2	1	1	5	1
144	6	6	7	6	6	6	6	6	6	6	6	6	6	6	1	1	6	6	7	6	6	6	6	4	2	2	1	1	5	1
145	6	6	7	6	6	6	6	6	6	6	6	6	6	6	1	1	6	6	7	6	6	6	6	5	2	2	1	1	5	1
146	7	7	7	7	6	7	7	5	4	5	7	7	7	7	5	4	6	6	5	7	7	5	7	1	2	3	1	1	2	2
147	7	7	7	7	6	7	7	6			7	7	6	7	5	5	6	6	5	4	5	6	7	2	2	3	1	1	2	2
148	7	7	7	7	6	7	7	5	4	3	4	6	3	7	3	4	4	3	6	2	2	5	7	3	2	3	1	1	2	2
149	7	7	7	7	6	7	7	7	6	7	6	6	7	7	7	6	7	7	5	7	7	7	7	4	2	3	1	1	2	2
150	7	7	7	7	6	7	7	7	7	7	6	6	5	7	5	4	6	7	5	7	7	7	7	5	2	3	1	1	2	2
151	6	4	7	6	6	7	1	6	6	4	7	7	7	7	1	1	7	6	7	7	7	7	7	1	2	2	1	1	6	1
152	6	4	7	6	6	7	1	4	6	6	7	5	6	4	1	1	6	6	7	6	6	6	7	2	2	2	1	1	6	1
153	6	4	7	6	6	7	1	4	6	2	7	7	7	7	1	1	7	7	6	1	1	7	7	3	2	2	1	1	6	1
154	6	4	7	6	6	7	1	7	7	7	7	7	7	7	1	1	7	7	7	7	7	7	7	4	2	2	1	1	6	1
155	6	4	7	6	6	7	1	6	5	5	6	4	5	6	1	1	6	4	2	1	2	4	7	5	2	2	1	1	6	1
156	7	7	7	6	7	4	1	5	7	2	4	7	7	7	1	1	6	7	6	7	4	4	7	1	2	5	1	1	6	1
157	7	7	7	6	7	4	1	7	7	7	5	4	7	5	5	5	4	7	6	7	5	2	7	2	2	5	1	1	6	1
158	7	7	7	6	7	4	1	5	4	7	7	7	6	7	6	1	7	7	6	7	7	7	7	3	2	5	1	1	6	1
159	7	7	7	6	7	4	1	6	7	6	5	7	6	6	6	6	4	7	6	6	6	2	7	4	2	5	1	1	6	1
160	7	7	7	6	7	4	1	7	7	7	1	4	5	2	1	1	3	7	2	4	4	2	5	5	2	5	1	1	6	1
161	6	6	6	6	7	2	6	7	7	7	7	7	7	7	3	3	7	7	1	7	7	7	7	1	1	2	1	1	4	2
162	6	6	6	6	7	2	6	5	6	7	7	7	7	7	3	2	7	7	7	7	7	7	7	2	1	2	1	1	4	2
163	6	6	6	6	7	2	6	2	2	2	7	7	7	7	7	7	7	7	1	7	7	7	7	3	1	2	1	1	4	2
164	6	6	6	6	7	2	6	6	6	6	7	7	7	7	3	3	7	7	1	7	7	7	7	4	1	2	1	1	4	2
166	7	6	6	6	6	7	4	7	7	7	7	6	7	6	4	4	7	7	4	5	6	7	7	1	1	3	1	1	5	1
167	7	6	6	6	6	7	4	6	7	7	7	7	7	6	4	4	6	7	4	6	5	6	6	2	1	3	1	1	5	1
168	7	6	6	6	6	7	4	5	6	7	7	6	7	7	3	3	7	6	4	6	6	7	7	3	1	3	1	1	5	1
169	7	6	6	6	6	7	4	6	7	7	7	7	6	7	3	2	7	6	3	7	7	7	7	4	1	3	1	1	5	1
170	7	6	6	6	6	7	4	7	7	7	6	6	7	6	1	1	7	6	3	7	7	5	7	5	1	3	1	1	5	1
171	6	6	6	5	6	6	7	6	6	6	7	7	7	1	1	1	7	7	1	7	7	7	7	1	2	3	1	1	4	1
172	6	6	6	5	6	6	7	4	5	4	6	6	6	3	6	6	6	6	2	6	6	6	6	2	2	3	1	1	4	1
173	6	6	6	5	6	6	7	2	3	3	2	3	3	2	2	2	6	2	7	6	6	3	6	3	2	3	1	1	4	1
174	6	6	6	5	6	6	7	6	6	6	6	6	6	7	1	1	7	7	1	7	7	7	7	4	2	3	1	1	4	1
175	6	6	6	5	6	6	7	6	6	7	6	6	6	6	1	1	6	6	3	6	6	5	5	5	2	3	1	1	4	1
176	7	4	1	3	7	3	1	7	7	7	7	7	7	7	1	1	7	7	7	7	7	4	7	1	2	3	1	1	6	2
177	7	4	1	3	7	3	1	5	5	6	7	5	6	7	1	1	7	5	3	7	7	7	6	2	2	3	1	1	6	2
178	7	4	1	3	7	3	1	1	1	5	7	6	4	7	4	4	7	7	2	1	7	4	7	3	2	3	1	1	6	2
179	7	4	1	3	7	3	1	7	7	7	5	7	7	6	1	1	7	4	5	7	7	4	7	4	2	3	1	1	6	2
180	7	4	1	3	7	3	1	4	6	7	7	7	4	7	1	1	7	7	6	7	7	3	6	5	2	3	1	1	6	2
181	6	6	6	5	7	4	2	6	6	6	6	6	6	6	2	3	6	6	6	6	6	6	6	1	1	2	1	1	5	1
182	6	6	6	5	7	4	2	6	5	5	6	7	6	4	4	3	6	6	5	6	6	6	7	2	1	2	1	1	5	1
183	6	6	6	5	7	4	2	5	2	6	6	6	6	6	5	4	6	6	6	6	5	6	6	3	1	2	1	1	5	1
184	6	6	6	5	7	4	2	5	5	6	6	6	7	6	2	2	6	6	6	7	7	7	6	4	1	2	1	1	5	1
185	6	6	6	5	7	4	2	6	6	6	6	6	6	5	2	2	6	6	4	6	5	7	6	5	1	2	1	1	5	1
186	6	6	7	6	6	6	4	7	7	7	7	7	7	7	1	1	7	7	6	7	7	7	7	1	2	3	1	1	3	1
187	6	6	7	6	6	6	4	4	4	4	4	6	7	4	1	1	5	6	3	6	6	3	7	2	2	3	1	1	3	1
188	6	6	7	6	6	6	4	6	5	5	7	6	6	7	1	1	6	6	6	6	6	7	7	3	2	3	1	1	3	1
189	6	6	7	6	6	6	4	7	7	7	6	5	6	7	1	1	6	6	7	6	7	7	7	4	2	3	1	1	3	1
190	6	6	7	6	6	6	4	7	6	5	5	3	5	3	3	3	4	1	7	6	6	6	6	5	2	3	1	1	3	1
191	6	6	6	7	4	7	7	4	6	1	6	7	7	6	1	1	5	5	4	5	6	1	5	1	2	2	1	1	6	1
192	6	6	6	7	4	7	7	5	5	1	6	7	7	3	1	1	4	5	4	6	6	4	7	2	2	2	1	1	6	1
193	6	6	6	7	4	7	7	2	1	5	5	5	7	4	1	1	3	3	2	1	1	2	4	3	2	2	1	1	6	1
194	6	6	6	7	4	7	7	4	1	5	5	5	5	1	1	1	2	1	6	1	1	1	5	4	2	2	1	1	6	1
195	6	6	6	7	4	7	7	4			6	6	6	5	1	1	3	5	6	5	4	2	5	5	2	2	1	1	6	1
196	5	5	5	5	6	1	2	5	5	5	6	7	7	6	1	1	6	6	6	6	6	6	6	1	2	2	1	1	3	2
197	5	5	5	5	6	1	2	3	5	5	6	6	6	3	2	1	6	6	6	6	6	2	5	2	2	2	1	1	3	2
198	5	5	5	5	6	1	2	1	1	6	6	6	6	7	1	1	6	5	4	4	4	7	6	3	2	2	1	1	3	2
199	5	5	5	5	6	1	2	2	2	2	5	5	5	6	5	2	4	5	3	3	5	5	7	4	2	2	1	1	3	2
200	5	5	5	5	6	1	2	7	7	7	6	2	5	4	1	1	4	5	3	6	6	5	5	5	2	2	1	1	3	2
201	7	1	3	3	6	4	3	6	7	1	6	6	6	7	2	2	7	5	6	7	4	5	7	1	1	5	1	1	3	2
202	7	1	3	3	6	4	3	7	7	7	7	7	7	7	7	7	7	7	1	7	7	7	7	2	1	5	1	1	3	2
203	7	1	3	3	6	4	3	7	7	7	7	7	7	7	7	7	7	7	1	7	7	7	7	3	1	5	1	1	3	2
204	7	1	3	3	6	4	3	6	6	6	6	6	6	6	6	6	6	6	2	6	6	6	6	4	1	5	1	1	3	2
205	7	1	3	3	6	4	3	7	7	2	2	1	3	4	1	1	3	5	2	6	5	5	3	5	1	5	1	1	3	2
206	5	6	6	6	2	4	5	3	5	2	6	6	6	5	2	2	5	4	5	6	5	6	6	1	2	2	1	1	2	3
207	5	6	6	6	2	4	5	5	4	4	5	6	6	5	2	2	5	5	4	5	4	3	6	2	2	2	1	1	2	3
208	5	6	6	6	2	4	5	2	2	3	6	7	6	7	4	3	6	6	4	6	5	6	6	3	2	2	1	1	2	3
209	5	6	6	6	2	4	5	5	5	4	4	4	4	3	2	2	4	4	5	4	3	4	4	4	2	2	1	1	2	3
210	5	6	6	6	2	4	5	4	5	3	4	6	5	2	3	3	4	4	4	4	4	4	4	5	2	2	1	1	2	3
211	6	6	7	5	4	5	4	5	5	6	7	7	7	7	4	2	6	6	5	5	5	5	7	1	2	2	1	1	4	1
212	6	6	7	5	4	5	4	3	3	4	6	6	7	5	2	2	5	6	3	5	5	5	7	2	2	2	1	1	4	1
213	6	6	7	5	4	5	4	2	2	2	5	3	5	7	4	4	4	5	3	5	4	3	7	3	2	2	1	1	4	1
214	6	6	7	5	4	5	4	4	4	5	5	6	6	7	3	3	4	5	4	5	5	5	7	4	2	2	1	1	4	1
215	6	6	7	5	4	5	4	2	4	4	3	5	6	4	3	3	4	4	3	3	3	3	4	5	2	2	1	1	4	1
216	4	5	7	4	2	2	1	5	6	5	5	6	6	7	2	2	5	5	5	6	6	6	7	1	2	2	1	1	2	1
217	4	5	7	4	2	2	1	4	4	5	2	5	5	5	3	2	3	6	2	6	7	7	7	2	2	2	1	1	2	1
218	4	5	7	4	2	2	1	1	1	1	4	3	6	4	1	1	5	4	4	2	1	1	5	3	2	2	1	1	2	1
219	4	5	7	4	2	2	1	4	3	3	5	4	6	4	1	1	4	4	4	3	2	2	5	4	2	2	1	1	2	1
220	4	5	7	4	2	2	1	1	2	1	3	3	6	1	4	4	2	2	5	1	1	1	2	5	2	2	1	1	2	1
221	7	7	7	7	1	7	1	6	6	6	6	6	6	6	6	6	6	6	2	6	6	6	6	1	2	3	1	1	3	2
222	7	7	7	7	1	7	1	6	6	6	6	6	6	6	6	6	6	6	2	6	6	6	6	2	2	3	1	1	3	2
223	7	7	7	7	1	7	1	5	6	7	6	6	6	6	6	4	6	6	2	6	6	6	6	3	2	3	1	1	3	2
224	7	7	7	7	1	7	1	6	6	6	6	6	6	6	6	6	6	6	2	6	6	6	6	4	2	3	1	1	3	2
225	7	7	7	7	1	7	1	6	4	4	6	6	6	4	6	6	6	6	2	6	6	6	6	5	2	3	1	1	3	2
226	7	7	6	6	7	6	6	7	7	7	7	7	7	7	3	3	7	7	7	7	7	6	7	1	2	2	1	1	4	1
227	7	7	6	6	7	6	6	7	7	7	7	7	7	7	6	5	7	7	7	7	7	6	7	2	2	2	1	1	4	1
228	7	7	6	6	7	6	6	6	7	7	7	7	7	7	6	3	7	7	7	7	7	6	7	3	2	2	1	1	4	1
229	7	7	6	6	7	6	6	7	7	7	7	7	7	7	3	3	7	7	7	7	7	6	7	4	2	2	1	1	4	1
230	7	7	6	6	7	6	6	6	7	7	7	7	7	7	3	3	7	7	7	7	7	6	7	5	2	2	1	1	4	1
231	5	5	7	5	4	4	4	5	5	5	6	6	6	6	6	6	6	6	5	6	6	6	6	1	2	3	1	1	5	2
232	5	5	7	5	4	4	4	5	5	5	5	5	5	5	4	4	5	6	6	6	5	5	4	2	2	3	1	1	5	2
233	5	5	7	5	4	4	4	5	5	5	5	5	5	5	5	5	5	5	3	5	4	4	4	3	2	3	1	1	5	2
234	5	5	7	5	4	4	4	4	4	4	5	5	5	5	4	4	5	5	5	4	4	5	5	4	2	3	1	1	5	2
235	5	5	7	5	4	4	4	5	5	5	5	5	5	5	4	4	6	6	2	6	6	6	6	5	2	3	1	1	5	2
236	5	5	6	4	7	5	6	7	7	7	7	6	6	6	7	7	7	7	2	6	7	6	7	1	1	2	1	1	3	2
237	5	5	6	4	7	5	6	5	6	6	7	7	6	6	5	6	7	5	4	4	5	6	6	2	1	2	1	1	3	2
238	5	5	6	4	7	5	6	3	3	4	4	3	2	3	3	4	2	3	6	4	2	4	5	3	1	2	1	1	3	2
239	5	5	6	4	7	5	6	5	6	6	6	5	7	6	6	6	6	6	1	7	6	7	5	4	1	2	1	1	3	2
240	5	5	6	4	7	5	6	5	4	5	5	6	6	5	6	6	6	4	2	4	5	6	7	5	1	2	1	1	3	2
241	7	7	6	6	5	7	7	6	6	6	6	6	6	7	6	6	6	6	6	6	6	6	6	1	2	2	1	1	3	2
242	7	7	6	6	5	7	7	4	4	4	7	5	6	5	4	4	4	6	5	5	6	4	4	2	2	2	1	1	3	2
243	7	7	6	6	5	7	7	3	3	3	4	6	4	6	5	5	4	3	5	4	4	1	7	3	2	2	1	1	3	2
244	7	7	6	6	5	7	7	5	5	5	4	4	5	6	5	5	4	4	6	4	5	4	4	4	2	2	1	1	3	2
245	7	7	6	6	5	7	7	2	2	2	2	2	4	1	2	2	3	2	4	1	1	1	4	5	2	2	1	1	3	2
246	4	5	6	5	1	3	4	3	4	4	4	3	4	3	4	3	5	4	4	6	4	5	5	1	2	3	1	1	5	2
247	4	5	6	5	1	3	4	5	4	6	6	5	7	5	3	4	4	5	3	6	6	6	5	2	2	3	1	1	5	2
248	4	5	6	5	1	3	4	4	3	2	2	2	3	2	3	3	3	3	4	3	3	3	2	3	2	3	1	1	5	2
249	4	5	6	5	1	3	4	4	4	4	5	4	5	4	3	5	3	4	3	5	5	6	7	4	2	3	1	1	5	2
250	4	5	6	5	1	3	4	5	4	5	4	4	5	5	4	5	5	4	4	3	4	3	4	5	2	3	1	1	5	2
251	3	4	3	4	4	2	6	7	7	7	7	7	7	7	2	2	7	7	1	7	7	7	7	1	2	2	1	1	3	2
252	3	4	3	4	4	2	6	6	6	5	7	7	7	7	3	3	6	7	2	6	7	7	7	2	2	2	1	1	3	2
253	3	4	3	4	4	2	6	1	1	7	7	7	7	2	1	1	6	6	2	6	6	6	6	3	2	2	1	1	3	2
254	3	4	3	4	4	2	6	3	6	6	6	6	6	6	1	1	6	6	2	6	6	6	1	4	2	2	1	1	3	2
255	3	4	3	4	4	2	6	6	4	6	2	4	5	4	1	1	5	5	3	5	5	5	5	5	2	2	1	1	3	2
256	6	6	6	6	5	5	4	6	6	7	7	6	6	7	7	7	7	7	1	7	7	7	7	1	1	2	1	1		2
257	6	6	6	6	5	5	4	6	6	6	6	6	6	5	5	5	6	6	2	6	6	6	6	2	1	2	1	1		2
258	6	6	6	6	5	5	4	6	6	7	6	6	6	6	6	6	6	5	3	5	6	6	6	3	1	2	1	1		2
259	6	6	6	6	5	5	4	5	5	5	5	5	5	5	5	5	5	5	3	5	5	5	5	4	1	2	1	1		2
260	6	6	6	6	5	5	4	7	7	7	7	7	7	7	7	7	7	7	1	7	7	7	7	5	1	2	1	1		2
262	7	7	6	7	7	7	7	7	6	6	5	5	6	7	4	4	5	6	4	4	5	4	6	2	2	3	1	1	4	1
265	7	7	6	7	7	7	7	6	6	6	6	6	6	4	4	4	6	5	3	6	6	6	6	5	2	3	1	1	4	1
266	6	6	4	6	7	6	7	6	6	6	7	7	7	7	4	4	7	7	7	7	7	7	7	1	1	2	1	1	5	2
267	6	6	4	6	7	6	7	6	6	6	7	7	7	7	6	6	7	7	7	7	7	7	7	2	1	2	1	1	5	2
268	6	6	4	6	7	6	7	6	6	5	7	7	7	7	6	6	7	7	7	2	2	7	7	3	1	2	1	1	5	2
269	6	6	4	6	7	6	7	1	1	1	6	6	6	7	7	7	6	5	6	4	4	6	7	4	1	2	1	1	5	2
270	6	6	4	6	7	6	7	5	3	4	7	7	6	7	7	7	7	4	2	3	3	7	7	5	1	2	1	1	5	2
271	7	7	7	6	7	7	7	7	7	7	7	7	7	7	7	6	7	7	1	7	7	7	7	1	2	2	1	1	4	1
272	7	7	7	6	7	7	7	5	5	6	6	6	6	7	4	5	7	7	4	6	6	6	3	2	2	2	1	1	4	1
273	7	7	7	6	7	7	7	1	2	6	7	7	7	7	6	7	7	7	2	7	7	7	7	3	2	2	1	1	4	1
274	7	7	7	6	7	7	7	2	3	3	5	5	5	5	5	5	5	5	3	5	5	5	5	4	2	2	1	1	4	1
275	7	7	7	6	7	7	7	6	6	6	5	6	6	1	5	6	6	6	2	6	6	6	6	5	2	2	1	1	4	1
276	7	7	6	7	7	6	3	7	7	7	7	7	7	6	1	1	7	7	7	7	7	7	7	1	1	2	1	1	6	2
277	7	7	6	7	7	6	3	7	7	7	7	7	5	1	5	5	6	6	6	6	6	4	7	2	1	2	1	1	6	2
278	7	7	6	7	7	6	3	1	1	7	7	7	4	7	1	1	7	4	7	4	1	7	6	3	1	2	1	1	6	2
279	7	7	6	7	7	6	3	3	3	7	6	1	2	7	1	1	7	5	4	3	3	7	7	4	1	2	1	1	6	2
280	7	7	6	7	7	6	3	7	4	7	3	1	1	4	1	1	7	4	1	6	6	2	4	5	1	2	1	1	6	2
281	7	7	7	7	7	4	6	3	6	1	7	7	7	7	1	1	7	7	7	7	7	6	7	1	2	3	1	1	4	2
282	7	7	7	7	7	4	6	4	6	6	5	7	7	7	3	3	6	6	6	7	7	6	7	2	2	3	1	1	4	2
283	7	7	7	7	7	4	6	1	1	1	7	7	5	5	7	7	7	6	7	6	6	5	7	3	2	3	1	1	4	2
284	7	7	7	7	7	4	6	3	4	5	6	6	7	7	5	5	6	6	6	7	7	3	7	4	2	3	1	1	4	2
285	7	7	7	7	7	4	6	7	7	7	5	6	6	7	1	1	6	7	7	7	7	2	7	5	2	3	1	1	4	2
286	7	6	7	6	7	6	6	6	6	6	7	7	6	6	4	4	7	6	6	6	6	6	7	1	2	2	1	1	4	2
287	7	6	7	6	7	6	6	7	6	7	6	7	7	6	5	4	6	7	5	7	7	6	6	2	2	2	1	1	4	2
288	7	6	7	6	7	6	6	6	5	7	6	6	6	6	3	3	6	5	5	6	6	6	6	3	2	2	1	1	4	2
289	7	6	7	6	7	6	6	7	7	6	6	6	6	6	4	4	6	6	6	6	6	5	6	4	2	2	1	1	4	2
290	7	6	7	6	7	6	6	6	6	6	5	6	6	6	4	4	5	6	4	6	6	6	6	5	2	2	1	1	4	2
291	7	5	5	5	7	6	1	7	7	7	7	7	7	7	1	1	7	7	6	7	5	6	7	1	1	3	1	1	1	1
292	7	5	5	5	7	6	1	7	7	7	5	6	7	6	1	1	5	6	3	7	7	7	6	2	1	3	1	1	1	1
293	7	5	5	5	7	6	1	3	3	7	7	7	4	6	1	1	7	5	7	5	4	4	7	3	1	3	1	1	1	1
294	7	5	5	5	7	6	1	7	7	7	6	6	6	6	2	2	6	7	6	6	7	7	7	4	1	3	1	1	1	1
295	7	5	5	5	7	6	1	7	7	7	3	3	4	6	2	4	4	4	3	5	5	7	6	5	1	3	1	1	1	1
296	7	4	6	6	4	6	4	7	7	7	7	7	7	6	7	7	7	7	1	7	7	7	7	1	1	3	1	1	3	1
297	7	4	6	6	4	6	4	7	7	7	7	7	7	7	7	7	7	7	1	7	7	7	7	2	1	3	1	1	3	1
298	7	4	6	6	4	6	4	7	7	7	7	7	7	7	7	7	7	7	1	7	7	7	7	3	1	3	1	1	3	1
299	7	4	6	6	4	6	4	7	7	7	7	7	7	7	7	7	7	7	1	7	7	7	7	4	1	3	1	1	3	1
300	7	4	6	6	4	6	4	7	7	7	7	7	7	7	7	7	7	7	1	7	7	7	7	5	1	3	1	1	3	1
301	7	6	6	6	6	5	6	7	7	3	6	6	5	5	4	4	4	7	6	6	6	4	7	1	2	3	1	1	5	1
302	7	6	6	6	6	5	6	6	6	7	6	6	7	5	3	3	6	6	6	4	4	4	6	2	2	3	1	1	5	1
303	7	6	6	6	6	5	6	4	4	6	6	6	5	5	4	3	5	5	6	4	5	4	7	3	2	3	1	1	5	1
304	7	6	6	6	6	5	6	4	3	4	4	5	3	5	4	4	4	5	5	4	3	4	4	4	2	3	1	1	5	1
305	7	6	6	6	6	5	6	3	3	3	4	1	4	2	4	4	4	3	6	4	3	1	4	5	2	3	1	1	5	1
306	6	6	6	6	5	5	4	3	5	3	5	7	7	7	1	2	4	5	2	7	7	7	7	1	2	3	1	1		1
307	6	6	6	6	5	5	4	6	5	6	7	7	7	7	1	1	7	7	6	7	7	7	7	2	2	3	1	1		1
308	6	6	6	6	5	5	4	3	5	5	3	7	7	7	1	1	6	7	2	7	7	3	7	3	2	3	1	1		1
309	6	6	6	6	5	5	4	4	2	2	7	7	7	7	1	1	6	4	6	7	7	4	7	4	2	3	1	1		1
310	6	6	6	6	5	5	4	7	6	7	5	5	5	5	1	1	4	6	6	6	6	2	6	5	2	3	1	1		1
311	4	6	6	6	7	4	3	5	7	4	5	6	6	6	1	1	5	5	4	5	5	6	6	1	2	2	1	1	4	2
312	4	6	6	6	7	4	3	7	7	7	6	6	6	6	1	1	7	6	3	6	6	7	6	2	2	2	1	1	4	2
313	4	6	6	6	7	4	3	5	5	6	6	6	5	6	1	1	6	6	4	5	4	5	6	3	2	2	1	1	4	2
314	4	6	6	6	7	4	3	6	6	6	5	5	5	6	1	1	5	6	3	7	7	7	7	4	2	2	1	1	4	2
315	4	6	6	6	7	4	3	7	7	7	6	6	6	5	1	1	6	6	4	6	5	5	5	5	2	2	1	1	4	2
316	6	5	3	6	2	6	4	7	7	7	7	7	7	7	4	4	6	7	5	6	6	6	7	1	2	2	1	1	2	2
317	6	5	3	6	2	6	4	6	6	6	6	6	6	6	4	4	6	6	5	6	6	6	6	2	2	2	1	1	2	2
318	6	5	3	6	2	6	4	6	6	6	7	7	7	7	4	4	6	6	5	5	6	6	7	3	2	2	1	1	2	2
319	6	5	3	6	2	6	4	6	6	6	6	6	6	7	4	4	6	6	5	6	6	6	6	4	2	2	1	1	2	2
320	6	5	3	6	2	6	4	6	6	6	6	6	6	6	4	4	6	6	5	6	6	6	6	5	2	2	1	1	2	2
321	7	6	3	6	7	7	7	6	7	4	7	7	7	7	1	1	7	7	7	7	7	7	7	1	1	2	1	1	6	2
322	7	6	3	6	7	7	7	4	5	7	7	7	7	3	1	1	7	7	7	7	7	6	5	2	1	2	1	1	6	2
324	7	6	3	6	7	7	7	6	6	7	7	7	7	7	1	1	7	7	7	6	7	7	7	4	1	2	1	1	6	2
325	7	6	3	6	7	7	7	5	3	2	6	7	6	2	1	1	4	7	7	2	2	3	5	5	1	2	1	1	6	2
326	6	6	7	7	7	6	7	7	7	7	7	7	7	7	1	1	7	7	7	7	7	7	7	1	2	2	1	1	4	1
327	6	6	7	7	7	6	7	7	7	6	7	7	7	7	1	1	7	7	7	6	7	6	7	2	2	2	1	1	4	1
328	6	6	7	7	7	6	7	6	7	6	7	7	7	6	1	1	7	7	6	6	6	7	6	3	2	2	1	1	4	1
329	6	6	7	7	7	6	7	6	6	6	7	7	7	6	1	1	7	7	6	7	7	7	7	4	2	2	1	1	4	1
330	6	6	7	7	7	6	7	5	5	5	6	7	7	6	1	1	7	6	7	6	6	6	6	5	2	2	1	1	4	1
331	6	6	6	4	6	6	6	6	6	6	6	6	6	6	6	6	6	6	6	6	6	6	6	1	1	3	1	1	4	1
332	6	6	6	4	6	6	6	5	6	5	6	7	7	6	6	4	6	7	6	7	6	7	7	2	1	3	1	1	4	1
333	6	6	6	4	6	6	6	6	6	6	6	6	6	6	6	4	6	6	6	6	6	6	6	3	1	3	1	1	4	1
334	6	6	6	4	6	6	6	6	6	6	6	6	6	6	6	6	6	6	6	6	6	6	6	4	1	3	1	1	4	1
335	6	6	6	4	6	6	6	6	6	6	6	6	6	6	6	6	6	6	6	6	6	6	6	5	1	3	1	1	4	1
336	4	2	2	3	5	4	6	7	7	7	7	7	7	7	1	1	7	7	7	7	7	7	7	1	1	2	1	1	3	1
337	4	2	2	3	5	4	6	5	5	5	3	5	5	3	3	4	4	2	1	3	3	4	7	2	1	2	1	1	3	1
338	4	2	2	3	5	4	6	3	3	3	6	6	6	6	4	4	6	4	6	2	2	4	7	3	1	2	1	1	3	1
339	4	2	2	3	5	4	6	6	6	6	6	6	6	6	4	4	6	6	5	6	6	6	6	4	1	2	1	1	3	1
340	4	2	2	3	5	4	6	6	6	6	6	6	6	6	4	4	6	6	4	6	6	6	6	5	1	2	1	1	3	1
341	3	5	4	4	4	1	1	6	6	6	6	6	7	7	1	1	6	6	6	6	6	5	6	6	2	2	1	2	6	1
342	3	5	4	4	4	1	1	6	6	6	6	6	6	6	1	1	6	6	7	6	6	6	6	7	2	2	1	2	6	1
343	3	5	4	4	4	1	1	4	4	4	6	7	7	6	1	1	4	6	6	7	7	4	7	8	2	2	1	2	6	1
344	3	5	4	4	4	1	1	6	6	6	7	7	7	7	1	1	7	7	7	7	7	7	7	9	2	2	1	2	6	1
346	6	6	6	6	5	5	4	7	7	7	7	7	7	7	3	3	6	6	5	6	7	2	7	7	2	2	1	2		1
347	6	6	6	6	5	5	4	7	7	7	7	7	7	7	3	3	7	6	6	7	7	4	7	8	2	2	1	2		1
348	6	6	6	6	5	5	4	7	7	7	7	7	7	7	2	2	7	7	6	7	7	7	7	9	2	2	1	2		1
349	6	7	5	3	3	3	2	3	2	2	5	6	5	6	1	1	5	5	5	6	6	3	6	6	2	2	1	2	5	1
350	6	7	5	3	3	3	2	6	5	7	6	6	5	6	2	1	7	7	2	3	3	4	6	7	2	2	1	2	5	1
351	6	7	5	3	3	3	2	5	5	3	4	5	5	3	4	4	5	5	5	5	5	2	6	8	2	2	1	2	5	1
352	6	7	5	3	3	3	2	1	1	1	7	7	6	7	2	2	4	5	5	6	6	6	7	9	2	2	1	2	5	1
353	6	7	7	6	6	5	6	6	7	6	6	6	6	6	3	5	6	6	7	6	6	6	6	6	2	3	1	2	3	2
354	6	7	7	6	6	5	6	5	5	5	5	5	5	5	5	5	5	5	6	6	6	6	6	7	2	3	1	2	3	2
355	6	7	7	6	6	5	6	5	5	3	5	6	5	2	5	5	5	4	5	5	5	5	5	8	2	3	1	2	3	2
356	6	7	7	6	6	5	6	6	6	6	6	6	6	6	4	4	6	6	6	6	6	6	6	9	2	3	1	2	3	2
357	6	6	6	6	6	6	6	6	6	6	6	6	6	6	5	5	6	6	6	6	6	6	6	6	2	2	1	2	4	2
358	6	6	6	6	6	6	6	6	6	6	6	6	6	6	5	4	6	6	6	6	6	5	6	7	2	2	1	2	4	2
359	6	6	6	6	6	6	6	5	5	6	6	6	6	6	5	4	6	6	6	6	6	6	6	8	2	2	1	2	4	2
360	6	6	6	6	6	6	6	6	5	6	6	6	6	7	5	4	6	6	6	6	6	6	6	9	2	2	1	2	4	2
361	6	7	7	7	7	4	4	5	4	4	5	6	5	7	1	1	6	6	6	6	6	5	6	6	2	4	1	2	3	2
362	6	7	7	7	7	4	4	5	6	6	6	6	6	6	1	1	7	6	7	7	6	6	6	7	2	4	1	2	3	2
363	6	7	7	7	7	4	4	4	5	4	6	6	5	5	1	2	6	5	7	5	5	6	7	8	2	4	1	2	3	2
364	6	7	7	7	7	4	4	4	4	6	7	7	7	7	1	1	6	7	7	7	7	7	6	9	2	4	1	2	3	2
365	6	6	6	6	5	5	4	6	6	3	5	5	4	7	1	4	7	5	3	5	4	5	7	6	2	3	1	2		2
366	6	6	6	6	5	5	4	7	7	7	7	4	5	2	1	5	6	7	7	7	7	7	7	7	2	3	1	2		2
367	6	6	6	6	5	5	4	4	1	6	2	1	4	5	1	2	1	1	1	4	4	1	6	8	2	3	1	2		2
368	6	6	6	6	5	5	4	1	1	1	7	7	7	7	4	4	7	1	4	7	7	6	7	9	2	3	1	2		2
369	3	6	4	3	3	4	3	4	4	4	4	5	4	4	3	4	4	3	5	4	3	4	3	6	2	3	1	2	5	1
370	3	6	4	3	3	4	3	4	3	3	3	4	4	3	3	3	5	3	6	2	3	3	2	7	2	3	1	2	5	1
371	3	6	4	3	3	4	3	3	3	4	4	3	3	2	5	5	3	3	5	3	3	3	3	8	2	3	1	2	5	1
372	3	6	4	3	3	4	3	1	1	4	5	4	3	3	4	3	4	3	4	3	4	3	4	9	2	3	1	2	5	1
373	7	7	7	6	7	6	5	6	5	6	5	6	5	6	4	4	5	6	6	4	5	5	7	6	2	2	1	2	4	2
374	7	7	7	6	7	6	5	7	7	6	6	6	5	7	4	4	5	6	6	5	5	6	5	7	2	2	1	2	4	2
375	7	7	7	6	7	6	5	3	3	2	4	5	4	5	4	2	4	3	3	4	6	4	7	8	2	2	1	2	4	2
376	7	7	7	6	7	6	5	5	5	5	5	6	6	6	4	4	5	6	5	5	5	5	6	9	2	2	1	2	4	2
377	4	5	4	5	4	6	6	7	7	6	6	6	5	6	1	1	6	7	5	6	6	4	6	6	2	3	1	2	4	2
378	4	5	4	5	4	6	6	6	5	4	4	5	6	4	1	1	6	5	5	4	4	4	6	7	2	3	1	2	4	2
379	4	5	4	5	4	6	6	5	4	4	2	5	6	5	1	1	4	5	5	6	5	4	6	8	2	3	1	2	4	2
380	4	5	4	5	4	6	6	4	5	6	6	6	6	6	1	1	6	4	2	5	5	6	6	9	2	3	1	2	4	2
381	7	7	7	7	7	4	4	6	6	6	5	5	4	6	1	1	6	6	3	5	5	5	6	6	2	2	1	2	2	2
382	7	7	7	7	7	4	4	4	4	4	3	6	3	6	1	1	4	6	4	4	4	2	6	7	2	2	1	2	2	2
383	7	7	7	7	7	4	4	6	4	6	5	6	4	4	1	2	4	6	5	5	4	3	6	8	2	2	1	2	2	2
384	7	7	7	7	7	4	4	5	5	5	6	6	6	6	1	1	6	6	3	6	6	6	6	9	2	2	1	2	2	2
385	7	7	7	6	7	5	5	5	5	5	5	5	7	1	4	4	5	5	6	5	6	7	6	10	1	2	1	3	2	2
386	7	7	7	6	7	5	5	5	5	5	5	5	6	1	4	3	5	5	6	5	6	4	4	11	1	2	1	3	2	2
387	7	7	7	7	7	7	2	7	7	7	7	7	7	7	1	1	7	7	7	7	7	7	7	10	1	2	1	3	4	2
388	7	7	7	7	7	7	2	5	7	4	7	7	7	6	1	1	7	6	7	7	7	7	7	11	1	2	1	3	4	2
389	6	7	5	5	7	6	6	5	5	6	6	5	5	6	1	1	4	5	6	1	7	4	7	10	2	4	1	3	4	1
390	6	7	5	5	7	6	6	3	5	4	6	6	6	4	1	1	5	6	5	6	5	6	5	11	2	4	1	3	4	1
391	6	7	7	6	6	4	5	4	3	2	4	6	4	6	7	6	3	5	6	6	7	6	6	10	2	3	1	3	6	1
392	6	7	7	6	6	4	5	7	7	7	6	7	6	4	1	1	6	7	7	6	6	7	7	11	2	3	1	3	6	1
393	6	6	6	6	5	5	4	4	4	4	5	5	6	6	1	1	4	5	3	5	5	7	6	10	2	2	1	3		1
394	6	6	6	6	5	5	4	6	6	6	6	6	6	1	1	1	6	6	4	4	4	6	7	11	2	2	1	3		1
395	2	4	7	7	3	1	7	6	6	6	7	7	7	7	4	4	7	7	1	7	7	7	7	10	2	2	1	3	6	1
396	2	4	7	7	3	1	7	7	7	7	7	7	7	7	4	4	7	7	7	7	7	7	7	11	2	2	1	3	6	1
397	7	4	5	5	1	7	4	4	4	5	6	5	5	7	6	4	6	5	5	6	6	6	7	10	2	2	1	3	6	1
398	7	4	5	5	1	7	4	5	5	6	5	6	6	4	2	2	4	4	4	4	4	4	4	11	2	2	1	3	6	1
399	6	6	6	6	5	5	4	6	6	6	6	6	6	6	6	6	6	6	2	6	6	6	6	10	1	2	1	3		1
400	6	6	6	6	5	5	4	7	6	6	7	7	7	7	7	7	7	7	1	7	7	7	7	11	1	2	1	3		1
401	5	5	7	5	6	4	4	5	6	6	5	5	6	5	4	4	6	6	3	5	6	7	6	10	1	2	1	3	4	1
402	5	5	7	5	6	4	4	3	4	3	6	5	5	4	4	4	5	5	4	4	5	6	6	11	1	2	1	3	4	1
403	4	7	7	6	7	2	4	6	6	5	5	7	7	2	3	3	6	7	6	4	4	7	7	10	2	3	1	3	1	1
404	4	7	7	6	7	2	4	3	4	5	7	5	7	2	3	2	7	5	7	7	7	6	7	11	2	3	1	3	1	1
405	6	6	6	6	5	5	4	5	6	6	6	7	7	5	6	7	6	7	1	7	7	6	7	10	1	2	1	3		2
406	6	6	6	6	5	5	4	5	6	6	6	5	6	7	6	6	6	5	3	6	7	6	6	11	1	2	1	3		2
407	7	7	7	5	7	6	5	6	7	7	7	7	7	4	3	3	7	7	7	7	7	7	7	12	2	5	2	1	1	1
408	7	7	7	5	7	6	5	3	3	3	6	7	7	7	7	7	5	5	7	6	6	2	7	13	2	5	2	1	1	1
409	7	7	7	5	7	6	5	5	3	3	3	1	3	1	3	3	5	2	6	6	6	2	6	14	2	5	2	1	1	1
410	7	7	7	5	7	6	5	7	7	7	7	7	7	3	3	3	6	7	5	7	7	3	7	15	2	5	2	1	1	1
411	7	7	7	5	7	6	5	6	6	6	6	7	7	7	1	1	6	6	6	7	7	7	7	16	2	5	2	1	1	1
412	7	5	7	6	7	6	7	6	6	6	7	6	7	7	2	2	6	7	2	7	7	7	7	12	2	5	2	1	2	2
413	7	5	7	6	7	6	7	6	6	6	7	7	7	7	2	2	6	6	6	7	7	7	7	13	2	5	2	1	2	2
414	7	5	7	6	7	6	7	6	6	6	5	5	5	7	2	2	5	5	6	5	5	6	7	14	2	5	2	1	2	2
415	7	5	7	6	7	6	7	6	6	6	6	6	6	6	3	3	6	6	4	6	5	6	7	15	2	5	2	1	2	2
416	7	5	7	6	7	6	7	6	6	6	6	7	7	7	2	2	7	7	6	7	7	7	7	16	2	5	2	1	2	2
417	7	7	7	6	7	6	7	7	7	7	7	7	7	7	4	1	7	7	7	7	7	7	7	12	2	3	2	1	2	1
418	7	7	7	6	7	6	7	7	5	5	7	7	7	7	5	5	7	7	7	7	7	7	7	13	2	3	2	1	2	1
419	7	7	7	6	7	6	7	7	7	7	7	7	7	1	1	6	7	7	7	6	6	7	1	14	2	3	2	1	2	1
420	7	7	7	6	7	6	7	6	5	4	7	7	7	3	1	1	7	6	4	7	6	1	1	15	2	3	2	1	2	1
421	7	7	7	6	7	6	7	6	7	4	7	7	7	7	4	4	7	7	7	7	7	4	7	16	2	3	2	1	2	1
422	6	6	5	4	4	6	4	5	5	5	5	5	5	5	2	2	5	5	3	5	5	5	5	12	2	3	2	1	6	1
423	6	6	5	4	4	6	4	5	5	5	5	5	5	5	2	2	5	5	4	5	5	5	5	13	2	3	2	1	6	1
424	6	6	5	4	4	6	4	5	5	5	5	5	5	5	2	2	5	5	4	5	5	5	5	14	2	3	2	1	6	1
425	6	6	5	4	4	6	4	5	5	5	5	5	7	7	1	1	5	5	4	5	5	4	7	15	2	3	2	1	6	1
426	6	6	5	4	4	6	4	4	4	4	5	5	5	2	1	1	5	5	4	5	5	5	5	16	2	3	2	1	6	1
427	7	7	7	6	6	5	6	7	7	7	7	7	7	7	1	1	7	7	7	7	7	7	7	12	1	5	2	1	1	1
428	7	7	7	6	6	5	6	7	7	7	7	6	7	7	1	1	7	7	7	7	7	7	7	13	1	5	2	1	1	1
429	7	7	7	6	6	5	6	7	7	7	5	4	4	2	1	1	6	6	5	5	5	7	4	14	1	5	2	1	1	1
430	7	7	7	6	6	5	6	6	6	6	6	7	6	3	1	1	7	6	7	6	6	7	7	15	1	5	2	1	1	1
431	7	7	7	6	6	5	6	5	5	4	7	7	7	7	3	3	7	7	7	7	7	7	7	16	1	5	2	1	1	1
432	7	7	6	6	2	5	1	4	4	4	4	4	4	4	4	4	4	4	4	4	4	4	4	12	2	5	2	1	3	1
433	7	7	6	6	2	5	1	4	4	4	4	4	4	4	4	4	4	4	4	4	4	4	4	13	2	5	2	1	3	1
434	7	7	6	6	2	5	1	4	4	4	4	4	4	4	4	4	4	4	4	4	4	4	4	14	2	5	2	1	3	1
435	7	7	6	6	2	5	1	5	5	5	5	5	5	5	2	2	5	5	3	5	5	5	5	15	2	5	2	1	3	1
436	7	7	6	6	2	5	1	5	5	5	6	6	6	6	5	5	5	5	3	5	5	5	5	16	2	5	2	1	3	1
437	4	6	6	6	3	4	3	6	5	5	7	7	7	7	4	4	6	7	7	7	7	5	7	12	1	3	2	1	3	2
438	4	6	6	6	3	4	3	4	4	4	7	7	7	7	4	4	7	7	7	7	7	5	5	13	1	3	2	1	3	2
439	4	6	6	6	3	4	3	3	2	4	7	7	7	6	4	4	7	7	6	6	7	5	7	14	1	3	2	1	3	2
440	4	6	6	6	3	4	3	4	4	5	5	7	7	7	1	1	6	6	3	7	7	6	7	15	1	3	2	1	3	2
441	4	6	6	6	3	4	3	3	3	3	7	7	7	7	4	4	7	7	7	7	7	5	7	16	1	3	2	1	3	2
442	7	7	7	6	7	5	5	4	1	6	7	7	4	7	4	3	7	7	7	6	7	6	7	12	2	2	2	1	4	2
443	7	7	7	6	7	5	5	7	7	7	7	7	7	7	4	4	7	7	7	7	7	7	7	13	2	2	2	1	4	2
444	7	7	7	6	7	5	5	3	3	7	2	2	3	6	4	4	2	2	1	2	2	2	7	14	2	2	2	1	4	2
445	7	7	7	6	7	5	5	4	3	3	3	4	6	2	4	4	6	4	1	4	4	4	6	15	2	2	2	1	4	2
446	7	7	7	6	7	5	5	6	6	4	7	7	7	7	2	2	5	7	6	3	3	3	6	16	2	2	2	1	4	2
447	6	6	6	6	5	5	4	5	7	7	7	7	7	7	1	1	7	7	2	7	7	7	7	12	2	4	2	1		2
448	6	6	6	6	5	5	4	7	7	7	7	7	7	7	2	2	7	7	1	7	7	7	7	13	2	4	2	1		2
449	6	6	6	6	5	5	4	3	5	1	7	7	7	7	1	1	7	7	1	7	7	1	7	14	2	4	2	1		2
450	6	6	6	6	5	5	4	4	6	7	7	7	7	7	1	1	5	6	3	7	7	7	7	15	2	4	2	1		2
451	6	6	6	6	5	5	4	7	7	7	7	7	7	7	1	1	7	7	4	7	7	7	7	16	2	4	2	1		2
452	7	6	6	5	7	5	5	5	5	6	6	6	6	6	5	4	6	6	7	6	5	6	5	12	1	5	2	1	3	1
453	7	6	6	5	7	5	5	5	4	5	6	6	6	6	5	4	6	6	7	5	5	7	7	13	1	5	2	1	3	1
454	7	6	6	5	7	5	5	5	4	6	5	5	5	6	6	4	6	6	7	5	5	6	4	14	1	5	2	1	3	1
455	7	6	6	5	7	5	5	5	6	6	6	5	6	5	6	4	6	6	7	6	5	5	4	15	1	5	2	1	3	1
456	7	6	6	5	7	5	5	3	4	4	6	6	7	6	4	4	6	5	2	6	6	5	6	16	1	5	2	1	3	1
457	6	6	6	6	5	5	4	4	3	3	5	5	5	5	5	5	5	5	3	5	5	5	5	12	2	2	2	1		1
458	6	6	6	6	5	5	4	4	3	2	5	5	5	5	4	4	4	5	4	4	4	4	5	13	2	2	2	1		1
459	6	6	6	6	5	5	4	5	4	4	5	5	5	5	5	4	5	5	3	5	5	5	5	14	2	2	2	1		1
460	6	6	6	6	5	5	4	4	5	5	5	5	5	5	5	4	5	5	3	5	5	5	5	15	2	2	2	1		1
461	6	6	6	6	5	5	4	6	7	7	7	7	7	7	6	6	7	7	3	7	7	7	7	16	2	2	2	1		1
462	6	6	6	6	5	5	4	5	5	5	5	5	4	5	1	1	5	5	3	5	5	4	4	12	2	2	2	1		2
463	6	6	6	6	5	5	4	5	5	5	5	5	5	5	1	1	5	5	3	5	5	5	5	13	2	2	2	1		2
464	6	6	6	6	5	5	4	5	5	4	4	5	5	5	1	1	5	5	3	5	4	4	4	14	2	2	2	1		2
465	6	6	6	6	5	5	4	4	5	5	5	3	2	6	1	1	3	5	5	5	6	3	4	15	2	2	2	1		2
466	6	6	6	6	5	5	4	5	5	5	5	5	5	5	1	1	5	5	3	5	6	4	4	16	2	2	2	1		2
467	6	7	7	7	2	7	6	7	7	7	7	7	6	7	7	6	7	7	1	6	7	7	7	12	2	3	2	1	5	2
468	6	7	7	7	2	7	6	5	5	6	7	7	6	7	7	6	7	7	2	7	7	6	7	13	2	3	2	1	5	2
469	6	7	7	7	2	7	6	7	6	7	7	6	7	7	6	3	7	7	2	7	7	6	7	14	2	3	2	1	5	2
470	6	7	7	7	2	7	6	6	7	7	7	7	7	7	3	4	7	7	2	7	7	6	7	15	2	3	2	1	5	2
471	6	7	7	7	2	7	6	7	7	7	7	7	7	7	4	7	7	5	1	6	7	7	7	16	2	3	2	1	5	2
472	7	7	7	7	4	7	4	5	5	5	6	6	6	6	6	6	5	5	2	5	6	5	6	12	2	3	2	1	3	1
473	7	7	7	7	4	7	4	4	4	4	6	4	5	6	5	4	6	5	4	5	6	6	5	13	2	3	2	1	3	1
474	7	7	7	7	4	7	4	6	4	3	4	5	4	5	3	3	5	5	3	3	5	5	5	14	2	3	2	1	3	1
475	7	7	7	7	4	7	4	5	5	6	5	6	6	6	1	1	4	5	5	6	6	4	5	15	2	3	2	1	3	1
476	7	7	7	7	4	7	4	5	6	5	5	6	5	6	5	6	6	5	2	5	6	5	6	16	2	3	2	1	3	1
477	6	6	6	6	5	5	4	6	6	6	7	7	7	7	2	2	5	5	6	5	5	5	7	12	2	3	2	1		1
478	6	6	6	6	5	5	4	5	5	5	7	7	2	7	2	2	5	6	6	6	6	6	7	13	2	3	2	1		1
479	6	6	6	6	5	5	4	4	4	4	5	7	6	6	1	1	4	5	2	6	6	2	7	14	2	3	2	1		1
480	6	6	6	6	5	5	4	5	5	7	5	7	7	7	1	1	4	5	7	5	5	2	5	15	2	3	2	1		1
481	6	6	6	6	5	5	4	5	5	5	7	7	2	7	2	2	5	7	6	6	6	6	7	16	2	3	2	1		1
482	6	7	4	6	6	7	3	6	4	7	7	7	7	7	1	1	7	7	7	7	7	7	7	12	2	3	2	1	3	2
483	6	7	4	6	6	7	3	7	4	4	7	7	7	7	1	1	7	7	7	7	7	7	7	13	2	3	2	1	3	2
484	6	7	4	6	6	7	3	7	7	5	4	7	6	1	1	1	4	7	3	5	4	1	7	14	2	3	2	1	3	2
485	6	7	4	6	6	7	3	5	5	7	4	7	7	1	1	1	7	5	7	5	4	4	7	15	2	3	2	1	3	2
486	6	7	4	6	6	7	3	7	7	4	4	7	7	7	1	1	6	7	7	4	4	4	7	16	2	3	2	1	3	2
487	6	6	6	6	4	6	4	5	6	7	7	7	7	7	1	1	7	7	7	7	7	4	7	12	2	3	2	1	3	1
488	6	6	6	6	4	6	4	6	6	7	7	7	7	7	1	1	6	7	7	7	7	6	7	13	2	3	2	1	3	1
489	6	6	6	6	4	6	4	6	7	7	6	6	7	4	1	1	5	7	6	7	7	4	7	14	2	3	2	1	3	1
490	6	6	6	6	4	6	4	4	5	6	7	7	7	7	2	1	7	7	7	3	7	7	7	15	2	3	2	1	3	1
491	6	6	6	6	4	6	4	4	5	5	6	7	7	7	1	1	7	7	7	7	7	4	7	16	2	3	2	1	3	1
492	6	5	7	6	4	5	6	6	5	6	6	5	5	6	6	1	6	6	2	6	6	5	6	12	1	3	2	1	5	1
493	6	5	7	6	4	5	6	6	5	5	6	5	6	5	6	5	6	5	3	6	6	5	6	13	1	3	2	1	5	1
494	6	5	7	6	4	5	6	6	6	6	4	6	5	7	1	1	6	6	4	6	5	6	7	14	1	3	2	1	5	1
495	6	5	7	6	4	5	6	5	5	5	6	6	5	7	5	5	6	6	4	5	6	5	7	15	1	3	2	1	5	1
496	6	5	7	6	4	5	6	4	4	4	6	5	5	7	4	4	5	5	3	6	5	6	7	16	1	3	2	1	5	1
497	7	6	6	6	6	3	3	3	3	3	3	3	3	3	3	3	3	3	5	3	3	3	3	12	2	3	2	1	2	1
498	7	6	6	6	6	3	3	3	3	3	4	4	4	7	4	4	4	4	4	4	4	4	4	13	2	3	2	1	2	1
499	7	6	6	6	6	3	3	2	2	2	4	3	3	7	3	3	3	2	6	1	2	2	2	14	2	3	2	1	2	1
500	7	6	6	6	6	3	3	4	4	4	6	7	7	4	3	2	5	5	3	5	5	5	5	15	2	3	2	1	2	1
501	7	6	6	6	6	3	3	3	3	3	3	3	3	7	3	3	3	3	5	3	3	3	3	16	2	3	2	1	2	1
502	6	7	6	6	6	4	4	6	6	6	7	7	7	7	1	1	6	7	6	7	7	6	7	12	2	3	2	1	2	1
503	6	7	6	6	6	4	4	4	4	4	5	2	3	7	1	1	5	4	6	6	4	4	7	13	2	3	2	1	2	1
504	6	7	6	6	6	4	4	6	7	7	4	6	5	1	1	1	4	5	6	4	4	4	7	14	2	3	2	1	2	1
505	6	7	6	6	6	4	4	5	4	6	7	6	7	6	1	2	6	7	5	6	6	4	7	15	2	3	2	1	2	1
506	6	7	6	6	6	4	4	6	6	6	7	7	7	7	1	1	7	5	6	7	7	7	7	16	2	3	2	1	2	1
507	5	6	5	4	4	4	4	3	3	4	5	5	5	5	4	4	5	5	6	5	5	5	6	12	2	4	2	1	4	1
508	5	6	5	4	4	4	4	4	3	4	5	5	6	6	6	6	5	5	5	5	5	6	6	13	2	4	2	1	4	1
509	5	6	5	4	4	4	4	4	3	3	5	5	5	2	7	6	5	5	5	5	5	4	5	14	2	4	2	1	4	1
510	5	6	5	4	4	4	4	4	4	4	6	6	6	5	6	5	6	6	5	6	6	5	6	15	2	4	2	1	4	1
511	5	6	5	4	4	4	4	4	5	5	5	6	6	6	6	6	5	6	5	6	6	5	6	16	2	4	2	1	4	1
512	6	7	7	6	6	6	4	2	2	5	6	7	7	6	4	3	7	7	1	6	7	6	5	12	2	4	2	1	6	1
513	6	7	7	6	6	6	4	1	1	1	5	5	5	5	4	4	6	6	2	6	6	6	7	13	2	4	2	1	6	1
514	6	7	7	6	6	6	4	1	1	4	5	5	5	4	4	4	4	6	4	6	6	6	6	14	2	4	2	1	6	1
515	6	7	7	6	6	6	4	4	2	4	6	6	7	6	4	7	6	6	4	4	4	4	5	15	2	4	2	1	6	1
516	6	7	7	6	6	6	4	5	4	5	7	7	7	7	4	4	7	7	1	7	7	7	7	16	2	4	2	1	6	1
517	7	7	7	6	1	4	6	6	6	7	7	7	7	7	3	3	7	7	7	7	7	7	7	12	2	2	2	1	4	1
518	7	7	7	6	1	4	6	5	5	5	7	7	7	7	1	1	6	5	6	7	7	5	7	13	2	2	2	1	4	1
519	7	7	7	6	1	4	6	6	6	6	6	5	5	2	2	2	5	6	6	6	6	4	2	14	2	2	2	1	4	1
520	7	7	7	6	1	4	6	6	4	6	6	6	6	4	2	2	6	6	6	4	5	4	6	15	2	2	2	1	4	1
521	7	7	7	6	1	4	6	5	4	4	7	7	7	7	3	4	6	6	7	7	7	6	7	16	2	2	2	1	4	1
522	5	7	6	7	7	5	5	6	6	7	7	7	6	7	1	1	7	7	3	7	6	6	7	12	1	5	2	1	4	1
523	5	7	6	7	7	5	5	4	5	5	7	7	7	7	1	1	7	7	4	7	6	6	7	13	1	5	2	1	4	1
524	5	7	6	7	7	5	5	6	7	4	6	7	7	5	1	1	7	7	4	6	6	6	7	14	1	5	2	1	4	1
525	5	7	6	7	7	5	5	7	6	7	7	6	7	6	6	1	7	7	4	6	6	7	7	15	1	5	2	1	4	1
526	5	7	6	7	7	5	5	4	5	5	7	7	7	7	1	1	7	7	7	6	6	4	7	16	1	5	2	1	4	1
527	7	5	6	5	6	5	6	3	3	4	5	6	6	6	6	7	4	4	3	5	5	4	6	12	1	2	2	1	3	1
528	7	5	6	5	6	5	6	4	3	3	5	4	5	6	6	7	5	6	6	4	4	5	6	13	1	2	2	1	3	1
529	7	5	6	5	6	5	6	3	4	4	3	4	5	5	6	7	4	3	4	5	5	6	6	14	1	2	2	1	3	1
530	7	5	6	5	6	5	6	4	2	4	3	5	5	6	7	7	5	3	4	5	5	6	6	15	1	2	2	1	3	1
531	7	5	6	5	6	5	6	5	5	6	6	6	7	7	7	4	7	6	7	6	7	7	7	16	1	2	2	1	3	1
532	7	7	6	5	7	6	2	4	4	5	5	6	5	5	2	2	6	6	2	6	6	6	6	12	1	3	2	1	5	2
533	7	7	6	5	7	6	2	5	5	5	5	6	6	6	4	4	6	6	2	6	6	6	6	13	1	3	2	1	5	2
534	7	7	6	5	7	6	2	7	7	7	6	6	6	6	1	1	6	6	2	6	6	6	6	14	1	3	2	1	5	2
535	7	7	6	5	7	6	2	7	7	6	6	6	6	7	1	1	6	6	3	6	6	6	6	15	1	3	2	1	5	2
536	7	7	6	5	7	6	2	6	6	6	6	6	6	6	1	1	6	6	2	6	6	6	6	16	1	3	2	1	5	2
537	7	4	4	4	7	4	5	2	4	4	4	5	6	7	3	3	5	5	5	6	5	4	4	12	1	3	2	1	4	1
538	7	4	4	4	7	4	5	5	5	5	4	5	5	4	4	4	5	5	1	4	5	4	4	13	1	3	2	1	4	1
539	7	4	4	4	7	4	5	7	7	7	5	5	6	6	1	1	7	7	6	6	6	6	6	14	1	3	2	1	4	1
540	7	4	4	4	7	4	5	5	4	5	4	5	6	2	2	2	5	5	4	6	5	4	6	15	1	3	2	1	4	1
541	7	4	4	4	7	4	5	5	5	5	6	6	6	6	2	2	7	7	1	7	5	1	1	16	1	3	2	1	4	1
542	7	6	7	6	7	7	7	7	7	7	7	7	7	7	1	1	7	7	1	1	7	7	7	12	1	2	2	1	3	1
543	7	6	7	6	7	7	7	7	7	7	7	7	7	7	1	1	7	7	1	7	7	7	7	13	1	2	2	1	3	1
544	7	6	7	6	7	7	7	5	5	5	5	6	3	6	4	4	3	4	4	2	4	1	5	14	1	2	2	1	3	1
545	7	6	7	6	7	7	7	7	7	7	7	7	6	7	1	1	6	6	6	7	7	7	7	15	1	2	2	1	3	1
546	7	6	7	6	7	7	7	7	7	7	7	7	7	7	4	4	7	7	7	1	7	7	7	16	1	2	2	1	3	1
547	7	6	5	6	5	6	4	6	5	5	6	6	6	6	2	2	6	6	5	6	6	5	6	12	1	2	2	1	4	2
548	7	6	5	6	5	6	4	2	2	2	5	5	5	5	4	4	4	5	6	5	5	2	5	13	1	2	2	1	4	2
549	7	6	5	6	5	6	4	5	5	5	4	4	4	4	4	4	3	6	3	5	5	4	4	14	1	2	2	1	4	2
550	7	6	5	6	5	6	4	6	5	5	6	6	6	6	2	2	4	5	6	6	6	4	6	15	1	2	2	1	4	2
551	7	6	5	6	5	6	4	5	5	5	6	6	6	6	2	2	6	6	6	6	6	4	6	16	1	2	2	1	4	2
552	5	7	7	7	6	4	7	5	7	2	7	7	7	6	6	6	7	7	6	7	7	5	7	12	1	3	2	1	5	2
553	5	7	7	7	6	4	7	6	6	2	5	6	5	7	7	7	5	6	6	6	6	5	7	13	1	3	2	1	5	2
554	5	7	7	7	6	4	7	7	5	5	5	6	5	2	7	7	5	6	6	6	6	5	6	14	1	3	2	1	5	2
555	5	7	7	7	6	4	7	5	5	5	6	7	5	6	6	6	6	6	6	6	6	5	6	15	1	3	2	1	5	2
556	5	7	7	7	6	4	7	1	1	1	6	6	6	7	7	7	6	4	6	6	6	3	7	16	1	3	2	1	5	2
557	5	3	5	5	2	2	7	7	7	7	7	7	7	7	1	1	7	6	6	7	6	7	7	12	2	5	2	1	6	1
558	5	3	5	5	2	2	7	1	1	3	5	5	5	7	1	1	5	3	3	5	5	3	7	13	2	5	2	1	6	1
559	5	3	5	5	2	2	7	3	4	1	2	4	6	2	1	1	2	4	4	7	7	1	6	14	2	5	2	1	6	1
560	5	3	5	5	2	2	7	5	5	7	7	6	6	6	1	1	6	5	3	7	7	7	7	15	2	5	2	1	6	1
561	5	3	5	5	2	2	7	5	4	7	7	7	7	7	1	1	6	5	6	7	6	5	7	16	2	5	2	1	6	1
562	6	7	6	6	6	5	3	5	5	4	6	6	6	6	6	6	6	5	3	5	5	5	5	12	2	2	2	1	3	1
563	6	7	6	6	6	5	3	5	5	5	6	6	6	6	6	6	6	6	2	6	6	6	6	13	2	2	2	1	3	1
564	6	7	6	6	6	5	3	6	6	6	6	6	6	6	3	3	6	6	2	6	6	6	6	14	2	2	2	1	3	1
565	6	7	6	6	6	5	3	6	6	6	6	6	6	6	3	3	6	6	2	6	6	6	6	15	2	2	2	1	3	1
566	6	7	6	6	6	5	3	5	5	5	6	6	6	6	4	4	6	6	2	6	6	6	6	16	2	2	2	1	3	1
567	6	6	6	7	4	3	2	6	6	5	7	7	6	7	7	7	6	6	1	7	7	6	6	12	2	3	2	1	5	2
568	6	6	6	7	4	3	2	6	5	5	6	5	6	6	7	6	5	6	2	7	6	6	7	13	2	3	2	1	5	2
569	6	6	6	7	4	3	2	4	5	4	5	5	5	6	5	6	5	5	2	5	6	6	5	14	2	3	2	1	5	2
570	6	6	6	7	4	3	2	5	5	5	5	5	5	5	5	5	6	5	2	5	5	6	5	15	2	3	2	1	5	2
571	6	6	6	7	4	3	2	4	4	4	6	6	6	6	6	6	6	7	1	5	7	6	7	16	2	3	2	1	5	2
572	6	7	6	6	6	7	5	5	4	5	7	7	7	7	3	3	7	7	4	7	7	6	7	12	2	4	2	1	5	1
573	6	7	6	6	6	7	5	5	4	5	7	7	7	7	3	3	7	7	1	7	7	5	7	13	2	4	2	1	5	1
574	6	7	6	6	6	7	5	5	6	5	7	7	7	7	2	2	6	6	4	6	6	5	7	14	2	4	2	1	5	1
575	6	7	6	6	6	7	5	6	6	6	7	7	7	5	2	3	6	7	4	6	6	6	7	15	2	4	2	1	5	1
576	6	7	6	6	6	7	5	6	6	6	7	7	7	7	3	3	7	7	4	7	7	6	7	16	2	4	2	1	5	1
577	6	6	6	6	5	5	4	6	6	6	6	6	6	6	4	4	6	6	4	6	6	6	6	12	2	4	2	1		1
578	6	6	6	6	5	5	4	6	6	6	6	6	6	6	1	1	6	6	4	6	6	6	6	13	2	4	2	1		1
579	6	6	6	6	5	5	4	4	4	6	6	6	6	6	6	4	6	6	4	6	6	6	6	14	2	4	2	1		1
580	6	6	6	6	5	5	4	6	6	6	7	7	7	7	4	4	6	6	4	6	6	6	7	15	2	4	2	1		1
581	6	6	6	6	5	5	4	6	6	6	6	6	6	6	4	4	6	6	4	6	6	6	6	16	2	4	2	1		1
582	7	6	6	6	6	5	4	4	5	5	5	6	6	7	7	4	5	6	6	6	6	6	7	12	2	4	2	1	3	2
583	7	6	6	6	6	5	4	6	5	7	6	7	5	6	4	4	6	6	6	7	7	7	7	13	2	4	2	1	3	2
584	7	6	6	6	6	5	4	5	5	5	5	6	5	7	4	5	5	7	7	6	6	6	7	14	2	4	2	1	3	2
585	7	6	6	6	6	5	4	5	5	6	5	7	7	5	4	5	6	6	7	6	7	6	5	15	2	4	2	1	3	2
586	7	6	6	6	6	5	4	6	6	6	7	7	7	7	4	2	6	7	7	6	6	7	7	16	2	4	2	1	3	2
587	6	6	6	6	5	5	4	7	7	7	7	7	7	6	1	1	7	7	7	7	7	7	5	12	2	5	2	1		1
588	6	6	6	6	5	5	4	7	7	7	6	6	5	6	1	1	7	7	7	7	6	7	5	13	2	5	2	1		1
589	6	6	6	6	5	5	4	6	7	6	7	7	7	6	1	1	6	6	7	7	7	7	6	14	2	5	2	1		1
590	6	6	6	6	5	5	4	5	6	7	7	6	7	6	2	2	6	7	5	6	7	7	6	15	2	5	2	1		1
591	6	6	6	6	5	5	4	7	7	7	7	6	7	7	1	1	6	7	7	7	7	7	7	16	2	5	2	1		1
592	6	6	6	6	5	5	4	5	6	5	7	6	7	5	6	6	7	7	1	7	7	7	7	12	2	3	2	1		1
593	6	6	6	6	5	5	4	6	7	7	6	6	7	7	7	7	5	7	2	5	6	6	7	13	2	3	2	1		1
594	6	6	6	6	5	5	4	6	6	6	7	6	4	7	7	6	7	7	1	6	6	7	7	14	2	3	2	1		1
595	6	6	6	6	5	5	4	4	5	6	7	6	6	6	7	7	5	7	3	5	6	6	6	15	2	3	2	1		1
596	6	6	6	6	5	5	4	6	5	6	6	7	6	7	7	7	7	5	2	6	5	7	7	16	2	3	2	1		1
597	7	4	6	6	5	6	6	5	5	5	5	5	5	5	1	1	5	5	4	5	5	5	5	12	2	5	2	1	2	2
598	7	4	6	6	5	6	6	5	5	5	5	5	5	5	1	1	5	5	3	5	4	4	6	13	2	5	2	1	2	2
599	7	4	6	6	5	6	6	5	5	5	5	5	5	4	1	1	5	5	4	5	5	5	5	14	2	5	2	1	2	2
600	7	4	6	6	5	6	6	6	5	5	5	5	5	5	1	2	5	5	5	5	5	5	5	15	2	5	2	1	2	2
601	7	4	6	6	5	6	6	5	5	5	5	5	5	5	1	1	5	5	4	5	5	5	5	16	2	5	2	1	2	2
602	6	6	6	6	5	5	4	5	3	3	4	4	4	4	4	4	5	5	2	5	5	6	5	12	2	3	2	1		1
603	6	6	6	6	5	5	4	6	6	6	6	6	6	6	4	4	7	7	6	7	6	6	6	13	2	3	2	1		1
604	6	6	6	6	5	5	4	1	1	1	3	5	4	4	4	4	4	4	5	3	4	3	5	14	2	3	2	1		1
605	6	6	6	6	5	5	4	3	4	5	6	7	7	7	2	2	6	5	6	7	6	4	7	15	2	3	2	1		1
606	6	6	6	6	5	5	4	7	7	7	7	7	7	7	1	1	7	7	7	7	7	7	7	16	2	3	2	1		1
607	7	6	7	7	6	5	4	3	3	3	4	4	4	4	4	4	5	5	4	4	4	4	4	12	2	3	2	1	1	2
608	7	6	7	7	6	5	4	4	4	4	5	5	5	6	1	1	5	5	7	5	5	4	4	13	2	3	2	1	1	2
609	7	6	7	7	6	5	4	4	4	4	5	5	7	7	1	1	5	5	7	5	4	5	6	14	2	3	2	1	1	2
610	7	6	7	7	6	5	4	4	4	5	5	5	5	5	1	1	5	4	7	5	5	5	5	15	2	3	2	1	1	2
611	7	6	7	7	6	5	4	5	5	5	4	4	4	6	1	1	5	5	7	4	4	4	4	16	2	3	2	1	1	2
612	6	6	6	6	5	5	4	3	3	3	5	5	5	5	5	5	5	4	2	4	4	4	7	12	1	2	2	1		1
613	6	6	6	6	5	5	4	6	6	6	7	7	7	7	7	7	7	7	4	4	4	4	4	13	1	2	2	1		1
614	6	6	6	6	5	5	4	3	3	3	3	3	3	3	3	3	3	3	5	3	3	3	3	14	1	2	2	1		1
615	6	6	6	6	5	5	4	3	3	3	3	3	3	3	3	3	3	3	5	3	3	3	3	15	1	2	2	1		1
616	6	6	6	6	5	5	4	6	6	6	7	7	7	7	7	7	7	7	1	7	7	7	7	16	1	2	2	1		1
617	6	6	6	6	5	5	4	6	6	6	7	7	7	7	1	1	7	7	4	6	7	6	7	12	2	3	2	1		1
618	6	6	6	6	5	5	4	6	7	7	7	7	7	7	1	1	7	7	4	6	7	6	7	13	2	3	2	1		1
619	6	6	6	6	5	5	4	6	4	6	7	7	7	7	1	1	7	5	7	6	7	6	7	14	2	3	2	1		1
620	6	6	6	6	5	5	4	7	7	7	7	7	7	7	1	1	7	7	7	7	7	7	7	15	2	3	2	1		1
621	6	6	6	6	5	5	4	7	7	7	6	7	7	7	2	2	7	7	7	7	7	7	7	16	2	3	2	1		1
622	5	4	7	7	6	5	6	6	5	6	7	6	6	2	6	1	6	6	2	6	6	6	6	12	2	4	2	1	5	1
623	5	4	7	7	6	5	6	6	6	6	6	6	6	6	7	1	6	6	4	6	6	7	6	13	2	4	2	1	5	1
624	5	4	7	7	6	5	6	4	4	7	7	7	7	5	1	1	7	7	6	6	6	6	7	14	2	4	2	1	5	1
625	5	4	7	7	6	5	6	6	6	7	5	7	7	1	1	1	6	6	2	6	6	6	7	15	2	4	2	1	5	1
626	5	4	7	7	6	5	6	6	6	7	7	6	6	6	7	1	6	6	7	6	6	7	6	16	2	4	2	1	5	1
627	6	4	4	5	2	6	6	5	5	5	5	5	5	5	5	5	5	5	3	5	5	5	5	12	2	3	2	1	3	1
628	6	4	4	5	2	6	6	5	5	5	6	6	6	6	6	6	6	6	2	6	6	6	6	13	2	3	2	1	3	1
629	6	4	4	5	2	6	6	5	5	5	6	6	6	6	6	6	6	6	2	6	6	6	6	14	2	3	2	1	3	1
630	6	4	4	5	2	6	6	5	4	5	6	6	6	6	6	6	5	5	3	5	5	5	5	15	2	3	2	1	3	1
631	6	4	4	5	2	6	6	5	5	5	5	5	5	5	5	5	5	5	3	5	5	5	5	16	2	3	2	1	3	1
632	6	6	6	6	5	5	4	6	7	7	6	7	6	6	1	1	7	7	1	6	7	6	5	12	1	4	2	1		1
633	6	6	6	6	5	5	4	5	7	6	7	6	6	6	1	1	7	7	2	7	6	6	5	13	1	4	2	1		1
634	6	6	6	6	5	5	4	6	7	7	6	7	6	6	1	1	6	6	1	7	7	6	5	14	1	4	2	1		1
635	6	6	6	6	5	5	4	4	5	6	6	6	7	5	2	1	7	6	2	7	6	7	6	15	1	4	2	1		1
636	6	6	6	6	5	5	4	7	7	7	7	6	6	7	1	1	6	7	1	6	7	6	7	16	1	4	2	1		1
637	6	6	6	6	5	5	4	4	4	4	7	7	7	7	1	1	7	6	7	7	7	7	7	12	2	0	2	1		2
638	6	6	6	6	5	5	4	4	4	4	7	7	7	7	1	1	7	7	7	7	7	7	7	13	2	0	2	1		2
639	6	6	6	6	5	5	4	6	6	7	7	7	7	4	1	1	7	7	7	6	7	7	7	14	2	0	2	1		2
640	6	6	6	6	5	5	4	5	5	6	7	7	7	7	1	1	7	7	7	7	7	7	7	15	2	0	2	1		2
641	6	6	6	6	5	5	4	4	4	4	7	7	7	7	1	1	7	7	7	7	7	7	7	16	2	0	2	1		2
642	7	5	5	5	4	7	1	6	5	6	7	7	7	7	4	4	7	7	7	7	7	7	7	12	2	2	2	1	6	2
643	7	5	5	5	4	7	1	1	1	1	1	7	7	7	4	1	4	5	7	5	7	7	7	13	2	2	2	1	6	2
644	7	5	5	5	4	7	1	7	7	6	5	4	5	4	4	4	5	5	3	7	7	7	5	14	2	2	2	1	6	2
645	7	5	5	5	4	7	1	5	6	6	7	7	7	7	3	4	7	7	7	7	6	7	7	15	2	2	2	1	6	2
646	7	5	5	5	4	7	1	6	6	6	7	7	7	7	4	4	7	7	7	7	7	7	7	16	2	2	2	1	6	2
647	5	6	6	6	4	5	6	6	6	6	6	6	6	6	2	2	6	6	3	6	6	6	6	12	1	3	2	1	5	1
648	5	6	6	6	4	5	6	5	5	5	5	6	6	6	1	1	6	6	4	6	6	5	6	13	1	3	2	1	5	1
649	5	6	6	6	4	5	6	6	6	6	6	6	6	5	4	3	6	5	6	3	6	5	6	14	1	3	2	1	5	1
650	5	6	6	6	4	5	6	4	4	5	7	6	7	7	4	3	6	6	6	6	6	6	7	15	1	3	2	1	5	1
651	5	6	6	6	4	5	6	6	6	6	6	6	6	7	2	2	6	6	6	6	6	6	7	16	1	3	2	1	5	1
652	5	6	6	6	4	5	2	5	6	7	6	6	7	6	6	6	6	5	2	6	6	6	6	12	2	3	2	1	1	2
653	5	6	6	6	4	5	2	5	4	4	4	5	5	6	5	5	6	5	3	5	5	6	6	13	2	3	2	1	1	2
654	5	6	6	6	4	5	2	4	5	5	5	5	5	4	5	4	5	4	3	5	4	5	4	14	2	3	2	1	1	2
655	5	6	6	6	4	5	2	4	5	5	5	6	5	5	6	5	4	5	3	4	5	5	7	15	2	3	2	1	1	2
656	5	6	6	6	4	5	2	7	7	7	6	6	7	6	6	5	6	5	3	5	6	6	7	16	2	3	2	1	1	2
657	7	7	4	7	7	5	7	7	7	7	7	7	7	7	4	5	7	7	6	7	7	7	7	12	2	4	2	1	3	2
658	7	7	4	7	7	5	7	7	7	7	7	7	7	7	4	4	7	7	1	7	7	7	7	13	2	4	2	1	3	2
659	7	7	4	7	7	5	7	7	7	7	7	7	7	7	6	6	7	7	7	7	7	7	7	14	2	4	2	1	3	2
660	7	7	4	7	7	5	7	7	7	7	7	7	7	7	4	5	7	7	7	7	7	7	7	15	2	4	2	1	3	2
661	7	7	4	7	7	5	7	7	7	7	7	7	7	7	4	5	7	7	1	7	7	7	7	16	2	4	2	1	3	2
662	6	6	6	6	5	5	4	3	3	3	5	6	6	6	6	6	5	5	3	5	5	5	5	12	2	2	2	1		2
663	6	6	6	6	5	5	4	3	3	3	5	5	5	5	5	5	5	5	3	5	5	5	5	13	2	2	2	1		2
664	6	6	6	6	5	5	4	6	7	7	5	5	5	5	5	5	5	5	3	5	5	5	5	14	2	2	2	1		2
665	6	6	6	6	5	5	4	4	4	4	6	5	5	7	5	7	6	6	4	5	6	5	6	15	2	2	2	1		2
666	6	6	6	6	5	5	4	5	4	4	5	5	6	7	7	7	5	5	3	5	5	5	5	16	2	2	2	1		2
667	7	7	7	7	7	6	7	7	7	7	7	7	7	7	1	1	7	7	7	7	7	7	7	12	2	3	2	1	4	3
668	7	7	7	7	7	6	7	7	7	7	7	7	7	7	1	1	7	7	7	7	7	7	7	13	2	3	2	1	4	3
669	7	7	7	7	7	6	7	7	7	7	7	7	7	7	1	1	7	7	7	7	7	7	7	14	2	3	2	1	4	3
670	7	7	7	7	7	6	7	7	7	7	7	7	7	7	1	1	7	7	7	7	7	7	7	15	2	3	2	1	4	3
671	7	7	7	7	7	6	7	7	7	7	7	7	7	7	1	1	7	7	7	7	7	7	7	16	2	3	2	1	4	3
672	6	5	6	5	7	6	7	7	7	7	6	6	6	6	4	4	6	6	4	6	6	6	6	12	1	3	2	1	3	1
673	6	5	6	5	7	6	7	6	6	6	6	6	6	7	4	4	6	6	4	6	7	6	6	13	1	3	2	1	3	1
674	6	5	6	5	7	6	7	6	6	6	6	6	6	5	4	4	6	6	4	6	6	6	5	14	1	3	2	1	3	1
675	6	5	6	5	7	6	7	7	7	7	6	6	6	6	5	5	6	6	4	6	6	6	6	15	1	3	2	1	3	1
676	6	5	6	5	7	6	7	6	6	6	6	6	6	6	4	4	6	6	4	6	6	6	6	16	1	3	2	1	3	1
677	6	7	4	5	6	4	6	6	6	6	6	5	5	7	1	1	4	5	5	5	4	6	5	12	1	3	2	1	3	2
678	6	7	4	5	6	4	6	5	6	6	5	6	5	5	1	1	6	5	6	4	5	5	6	13	1	3	2	1	3	2
679	6	7	4	5	6	4	6	5	4	6	6	6	5	6	1	1	5	5	5	5	6	6	5	14	1	3	2	1	3	2
680	6	7	4	5	6	4	6	6	6	6	5	7	6	7	1	1	5	6	6	6	5	6	4	15	1	3	2	1	3	2
681	6	7	4	5	6	4	6	5	5	5	6	6	5	6	1	1	5	5	5	6	5	5	4	16	1	3	2	1	3	2
682	6	6	6	6	5	5	4	6	6	6	5	4	7	5	5	5	6	5	2	5	6	6	5	12	2	3	2	1		1
683	6	6	6	6	5	5	4	4	4	4	5	6	5	6	5	5	6	6	4	5	5	5	5	13	2	3	2	1		1
684	6	6	6	6	5	5	4	4	4	5	5	6	6	6	4	4	6	6	6	6	6	6	6	14	2	3	2	1		1
685	6	6	6	6	5	5	4	4	4	5	5	7	6	3	5	5	6	6	4	6	6	6	7	15	2	3	2	1		1
686	6	6	6	6	5	5	4	5	5	5	6	6	6	6	6	6	6	6	4	6	6	6	7	16	2	3	2	1		1
687	7	7	6	6	1	5	2	6	6	6	7	7	7	7	1	1	6	7	5	6	7	6	6	12	2	3	2	1	3	1
688	7	7	6	6	1	5	2	6	6	6	7	7	7	6	4	4	7	7	1	6	6	6	6	13	2	3	2	1	3	1
689	7	7	6	6	1	5	2	6	6	6	7	7	7	7	6	6	7	7	5	5	6	6	5	14	2	3	2	1	3	1
690	7	7	6	6	1	5	2	6	6	6	7	7	7	7	4	4	7	7	4	7	5	6	5	15	2	3	2	1	3	1
691	7	7	6	6	1	5	2	6	6	6	7	7	7	7	5	5	7	7	5	6	6	6	7	16	2	3	2	1	3	1
692	5	6	5	6	5	4	4	4	3	5	5	5	5	5	3	3	5	6	5	6	6	4	5	12	2	4	2	1	3	1
693	5	6	5	6	5	4	4	4	4	3	5	5	5	5	5	5	5	5	4	5	5	5	5	13	2	4	2	1	3	1
694	5	6	5	6	5	4	4	4	5	4	5	5	5	5	4	4	5	5	4	4	4	5	5	14	2	4	2	1	3	1
695	5	6	5	6	5	4	4	5	5	6	6	6	6	6	4	3	5	5	5	5	5	4	5	15	2	4	2	1	3	1
696	5	6	5	6	5	4	4	6	6	4	6	5	5	6	2	3	6	5	6	5	5	5	5	16	2	4	2	1	3	1
700	6	6	6	6	5	5	4	5	5	5	5	5	5	5	5	5	5	5	3	5	5	5	5	15	1	3	2	1		1
702	7	6	6	6	6	6	4	1	1	1	4	3	4	3	3	4	3	3	5	3	3	3	7	12	2	2	2	1	6	1
703	7	6	6	6	6	6	4	5	5	5	5	6	6	6	5	6	4	6	3	5	5	6	6	13	2	2	2	1	6	1
704	7	6	6	6	6	6	4	4	4	5	5	5	6	5	5	5	6	6	2	5	5	5	5	14	2	2	2	1	6	1
705	7	6	6	6	6	6	4	5	4	4	7	6	6	6	6	4	5	5	3	5	5	5	5	15	2	2	2	1	6	1
706	7	6	6	6	6	6	4	1	1	1	5	5	5	7	4	4	5	5	3	5	5	5	6	16	2	2	2	1	6	1
707	7	5	5	6	2	7	6	6	6	6	6	6	6	6	6	6	6	6	2	6	6	6	6	12	2	4	2	1	5	1
708	7	5	5	6	2	7	6	6	6	6	6	6	6	6	6	6	6	6	2	6	6	6	6	13	2	4	2	1	5	1
709	7	5	5	6	2	7	6	5	5	5	5	5	5	5	5	5	5	5	3	5	5	5	5	14	2	4	2	1	5	1
710	7	5	5	6	2	7	6	6	6	6	7	7	7	7	6	4	6	7	7	6	6	6	6	15	2	4	2	1	5	1
711	7	5	5	6	2	7	6	6	6	6	6	6	6	6	6	6	6	6	2	6	6	6	6	16	2	4	2	1	5	1
712	4	6	6	6	3	6	5	5	4	6	6	6	5	6	5	6	6	5	2	6	6	5	6	12	2	4	2	1	4	2
713	4	6	6	6	3	6	5	6	5	6	6	6	6	5	6	5	5	6	3	5	6	5	5	13	2	4	2	1	4	2
714	4	6	6	6	3	6	5	5	4	5	6	7	6	5	7	6	7	6	5	7	6	6	4	14	2	4	2	1	4	2
715	4	6	6	6	3	6	5	4	4	3	6	6	7	7	4	4	6	7	3	7	5	7	7	15	2	4	2	1	4	2
716	4	6	6	6	3	6	5	6	5	6	5	6	5	7	6	6	4	5	3	5	4	5	5	16	2	4	2	1	4	2
717	7	7	7	7	1	7	1	5	5	5	5	5	5	5	5	5	5	5	3	5	5	5	5	12	2	3	2	1	1	1
718	7	7	7	7	1	7	1	5	5	5	5	5	5	5	5	5	5	5	3	5	5	5	5	13	2	3	2	1	1	1
719	7	7	7	7	1	7	1	5	5	5	5	5	5	5	5	5	6	5	3	5	5	5	5	14	2	3	2	1	1	1
720	7	7	7	7	1	7	1	5	4	6	5	5	5	5	5	5	5	5	3	5	5	5	5	15	2	3	2	1	1	1
721	7	7	7	7	1	7	1	5	5	5	5	5	5	5	5	5	5	5	3	5	5	5	5	16	2	3	2	1	1	1
722	6	6	6	6	5	5	4	6	7	7	6	7	7	6	3	3	6	7	5	7	7	6	6	12	2	3	2	1		2
723	6	6	6	6	5	5	4	4	5	6	6	7	7	7	4	4	6	7	5	7	7	5	7	13	2	3	2	1		2
724	6	6	6	6	5	5	4	4	4	6	5	7	6	7	3	3	6	6	5	7	7	6	7	14	2	3	2	1		2
725	6	6	6	6	5	5	4	2	2	3	5	6	5	7	6	6	5	6	5	7	7	5	7	15	2	3	2	1		2
726	6	6	6	6	5	5	4	5	5	5	6	7	6	7	3	3	6	7	5	7	7	7	7	16	2	3	2	1		2
727	5	7	7	7	6	5	1	4	4	5	7	7	7	7	7	7	7	7	7	7	7	5	7	12	2	2	2	1	1	1
728	5	7	7	7	6	5	1	2	2	2	7	7	7	7	7	7	7	7	1	7	7	5	7	13	2	2	2	1	1	1
729	5	7	7	7	6	5	1	2	2	2	7	7	4	5	7	7	7	4	1	6	5	3	7	14	2	2	2	1	1	1
730	5	7	7	7	6	5	1	2	3	4	7	7	7	7	7	7	7	7	6	7	7	5	7	15	2	2	2	1	1	1
731	5	7	7	7	6	5	1	4	4	4	7	7	7	7	7	7	7	7	7	7	6	5	7	16	2	2	2	1	1	1
732	6	6	6	6	5	5	4	6	6	6	6	7	7	6	7	7	6	6	1	6	6	7	6	12	1	2	2	1		2
733	6	6	6	6	5	5	4	6	6	6	6	7	7	7	7	7	7	7	1	7	7	7	7	13	1	2	2	1		2
734	6	6	6	6	5	5	4	6	6	6	6	6	6	6	6	6	7	7	1	7	7	7	7	14	1	2	2	1		2
735	6	6	6	6	5	5	4	5	5	5	6	6	6	6	6	6	7	7	1	7	7	7	7	15	1	2	2	1		2
736	6	6	6	6	5	5	4	7	7	7	7	7	7	7	7	7	6	6	2	6	6	6	6	16	1	2	2	1		2
737	4	5	7	4	4	4	4	4	4	4	6	6	6	6	6	6	7	7	1	6	6	6	6	12	2	2	2	1	5	1
738	4	5	7	4	4	4	4	5	5	5	7	4	5	6	5	5	5	5	2	5	6	5	5	13	2	2	2	1	5	1
739	4	5	7	4	4	4	4	4	4	6	4	5	7	5	5	5	7	7	4	4	5	5	5	14	2	2	2	1	5	1
740	4	5	7	4	4	4	4	4	6	6	5	5	5	6	1	4	7	7	6	7	7	7	7	15	2	2	2	1	5	1
741	4	5	7	4	4	4	4	5	5	5	6	6	6	6	5	4	4	4	3	5	6	6	5	16	2	2	2	1	5	1
742	7	6	3	5	7	7	7	5	5	5	5	5	5	5	5	5	5	5	3	5	5	5	5	12	2	3	2	1	5	1
743	7	6	3	5	7	7	7	5	5	5	5	5	5	5	5	5	5	5	3	5	5	5	5	13	2	3	2	1	5	1
744	7	6	3	5	7	7	7	6	7	6	7	6	6	6	6	6	6	6	2	6	6	6	6	14	2	3	2	1	5	1
745	7	6	3	5	7	7	7	4	2	2	5	5	5	5	5	5	4	5	3	5	5	5	5	15	2	3	2	1	5	1
746	7	6	3	5	7	7	7	5	5	5	5	5	5	5	5	5	5	5	3	5	5	5	5	16	2	3	2	1	5	1
747	5	4	6	4	5	1	4	5	5	5	5	5	5	5	5	5	5	5	3	5	5	5	5	12	2	3	2	1	5	1
748	5	4	6	4	5	1	4	5	5	5	6	6	5	6	5	6	6	5	4	4	4	5	5	13	2	3	2	1	5	1
749	5	4	6	4	5	1	4	3	3	4	5	4	5	4	5	4	5	6	3	5	6	5	5	14	2	3	2	1	5	1
750	5	4	6	4	5	1	4	6	4	4	5	5	5	5	5	5	2	3	6	2	5	2	5	15	2	3	2	1	5	1
751	5	4	6	4	5	1	4	6	6	6	6	6	5	5	5	6	7	6	2	7	7	6	6	16	2	3	2	1	5	1
752	7	7	6	6	7	4	6	4	4	4	4	4	4	4	4	4	4	4	4	4	4	4	4	12	2	4	2	1	2	1
753	7	7	6	6	7	4	6	4	4	4	4	4	4	4	4	4	4	4	4	4	4	4	4	13	2	4	2	1	2	1
754	7	7	6	6	7	4	6	2	2	2	7	7	7	7	7	7	5	5	6	4	4	4	4	14	2	4	2	1	2	1
755	7	7	6	6	7	4	6	7	7	7	7	7	7	7	2	7	7	7	6	7	7	7	7	15	2	4	2	1	2	1
756	7	7	6	6	7	4	6	4	4	4	4	4	4	4	4	4	4	4	4	4	4	4	4	16	2	4	2	1	2	1
757	6	6	7	6	6	5	3	5	5	6	7	7	6	7	4	2	7	7	6	7	7	5	7	12	2	3	2	1	2	2
758	6	6	7	6	6	5	3	5	5	6	6	7	6	7	2	3	6	5	6	6	6	6	6	13	2	3	2	1	2	2
759	6	6	7	6	6	5	3	6	6	6	6	6	4	4	4	1	5	6	6	6	6	6	6	14	2	3	2	1	2	2
760	6	6	7	6	6	5	3	5	5	6	6	7	7	6	4	1	5	6	6	6	6	7	5	15	2	3	2	1	2	2
761	6	6	7	6	6	5	3	6	6	6	7	7	7	7	5	2	7	7	1	6	7	7	7	16	2	3	2	1	2	2
762	6	6	5	5	2	5	4	1	1	3	4	4	4	4	4	4	5	5	3	5	5	5	5	12	2	2	2	1	6	2
763	6	6	5	5	2	5	4	7	7	7	7	7	7	7	7	7	6	6	2	6	6	6	6	13	2	2	2	1	6	2
764	6	6	5	5	2	5	4	4	4	7	6	6	6	6	4	4	6	6	2	6	6	6	6	14	2	2	2	1	6	2
765	6	6	5	5	2	5	4	3	4	4	2	2	6	6	4	7	5	6	3	5	6	6	7	15	2	2	2	1	6	2
766	6	6	5	5	2	5	4	1	1	5	5	5	5	5	5	5	5	5	3	5	5	5	5	16	2	2	2	1	6	2
767	6	6	6	6	5	5	4	5	5	6	6	7	6	6	7	7	6	7	1	7	6	7	6	12	2	3	2	1		1
768	6	6	6	6	5	5	4	3	3	3	2	3	3	4	4	4	4	4	4	4	4	4	4	13	2	3	2	1		1
769	6	6	6	6	5	5	4	6	6	6	6	7	7	7	7	7	7	7	1	7	6	7	7	14	2	3	2	1		1
770	6	6	6	6	5	5	4	4	5	2	5	5	5	7	7	7	6	6	2	6	5	5	5	15	2	3	2	1		1
771	6	6	6	6	5	5	4	3	4	3	4	7	7	6	5	5	7	7	1	7	7	7	7	16	2	3	2	1		1
772	6	7	6	7	4	5	4	5	5	5	7	7	7	7	6	6	7	7	7	7	7	7	7	17	2	3	2	2	6	1
773	6	7	6	7	4	5	4	6	6	6	7	7	7	7	6	6	7	7	7	7	7	7	7	18	2	3	2	2	6	1
774	6	7	6	7	4	5	4	5	5	5	7	7	7	7	5	5	7	7	7	7	7	7	7	19	2	3	2	2	6	1
775	5	7	7	6	6	1	1	6	4	7	7	7	7	4	6	6	7	7	7	7	7	7	7	17	2	2	2	2	4	1
776	5	7	7	6	6	1	1	7	7	7	7	7	7	4	1	1	7	7	6	7	7	7	7	18	2	2	2	2	4	1
777	5	7	7	6	6	1	1	5	3	5	7	7	7	4	7	6	7	7	6	6	6	7	7	19	2	2	2	2	4	1
778	6	6	6	6	5	5	4	6	6	7	7	7	7	6	1	2	7	7	7	7	7	6	6	17	2	4	2	2		1
779	6	6	6	6	5	5	4	6	6	6	7	7	7	7	1	1	7	7	6	7	7	7	7	18	2	4	2	2		1
780	6	6	6	6	5	5	4	6	6	6	7	7	7	7	1	1	7	7	6	7	7	7	7	19	2	4	2	2		1
781	4	7	6	6	2	4	4	6	6	6	7	7	7	7	7	7	7	7	1	7	7	7	7	17	2	2	2	2	4	2
782	4	7	6	6	2	4	4	4	4	4	4	4	4	4	4	4	4	4	4	4	4	4	4	18	2	2	2	2	4	2
783	4	7	6	6	2	4	4	3	3	3	4	4	4	4	4	4	7	5	4	7	7	7	7	19	2	2	2	2	4	2
784	7	1	7	7	7	7	1	7	7	7	7	7	7	7	1	1	7	7	7	7	7	7	7	17	2	4	2	2	4	1
785	7	1	7	7	7	7	1	6	5	5	6	7	7	7	1	1	6	7	2	7	6	5	7	18	2	4	2	2	4	1
786	7	1	7	7	7	7	1	6	2	2	7	7	7	7	1	1	6	7	7	7	2	2	7	19	2	4	2	2	4	1
787	7	5	6	6	7	4	4	6	4	6	6	6	6	5	6	4	6	6	7	7	7	7	7	17	2	4	2	2	5	1
788	7	5	6	6	7	4	4	5	6	4	6	6	6	6	4	4	6	6	7	5	5	7	7	18	2	4	2	2	5	1
789	7	5	6	6	7	4	4	4	5	6	4	6	5	4	4	4	6	6	7	2	4	4	7	19	2	4	2	2	5	1
790	4	7	6	6	1	7	7	5	5	5	6	6	6	6	4	4	5	5	3	5	5	5	5	17	2	2	2	2	6	1
791	4	7	6	6	1	7	7	6	6	6	6	6	6	6	3	3	6	6	4	6	6	6	7	18	2	2	2	2	6	1
792	4	7	6	6	1	7	7	6	5	6	6	6	6	5	4	4	5	5	4	5	5	5	5	19	2	2	2	2	6	1
793	7	7	7	7	7	7	7	7	7	7	7	7	7	7	5	5	7	7	7	7	7	7	7	17	1	2	2	2	4	2
794	7	7	7	7	7	7	7	7	7	7	7	7	7	7	5	5	7	7	7	7	7	7	7	18	1	2	2	2	4	2
795	7	7	7	7	7	7	7	7	7	7	7	7	7	7	5	5	7	7	7	7	7	7	7	19	1	2	2	2	4	2
796	5	6	6	6	6	3	3	7	7	7	7	7	7	6	4	2	7	7	7	7	6	6	7	17	2	5	2	2	5	2
797	5	6	6	6	6	3	3	5	5	6	7	7	6	7	3	1	7	7	6	6	6	6	7	18	2	5	2	2	5	2
798	5	6	6	6	6	3	3	5	5	5	6	7	6	6	4	3	6	6	5	6	6	6	7	19	2	5	2	2	5	2
799	5	6	6	5	4	3	1	6	6	7	6	7	7	7	1	4	6	6	4	6	7	6	7	17	1	5	2	2	1	1
800	5	6	6	5	4	3	1	5	5	6	5	7	7	6	5	5	6	4	4	7	6	7	7	18	1	5	2	2	1	1
801	5	6	6	5	4	3	1	4	4	5	6	7	7	6	4	4	5	4	2	7	5	7	7	19	1	5	2	2	1	1
802	7	4	7	1	7	1	1	4	4	7	7	7	7	7	7	7	7	7	1	7	7	7	7	17	2	4	2	2	5	1
803	7	4	7	1	7	1	1	1	1	1	7	7	7	5	1	1	1	1	7	4	4	4	7	18	2	4	2	2	5	1
804	7	4	7	1	7	1	1	4	1	1	5	5	5	5	5	5	4	4	4	4	4	4	7	19	2	4	2	2	5	1
805	3	2	3	3	6	3	6	3	4	3	4	5	6	5	4	5	3	2	5	4	5	4	5	17	1	2	2	2	4	1
806	3	2	3	3	6	3	6	3	4	5	4	3	5	3	5	3	3	5	5	3	5	3	5	18	1	2	2	2	4	1
807	3	2	3	3	6	3	6	4	4	4	4	3	4	3	5	5	3	4	3	6	5	4	5	19	1	2	2	2	4	1
808	6	6	6	6	5	5	4	3	4	3	5	5	6	6	6	5	6	4	4	5	5	5	6	17	1	3	2	2		2
809	6	6	6	6	5	5	4	3	3	4	5	4	6	5	4	5	5	5	2	4	5	4	6	18	1	3	2	2		2
810	6	6	6	6	5	5	4	5	3	2	6	5	6	6	1	4	6	4	2	6	5	6	5	19	1	3	2	2		2
811	6	6	6	6	5	5	4	3	5	4	5	4	6	6	5	6	6	5	3	6	5	6	4	17	2	3	2	2		2
812	6	6	6	6	5	5	4	5	4	6	6	5	5	6	6	5	5	6	2	5	5	4	6	18	2	3	2	2		2
813	6	6	6	6	5	5	4	5	3	4	5	6	7	6	5	6	5	6	2	5	6	5	7	19	2	3	2	2		2
814	4	5	6	5	4	2	2	5	5	4	4	4	4	4	2	2	4	4	4	4	4	4	4	17	2	4	2	2	6	1
815	4	5	6	5	4	2	2	5	7	5	4	4	4	4	1	1	4	4	4	5	5	5	5	18	2	4	2	2	6	1
816	4	5	6	5	4	2	2	6	7	7	4	5	5	5	1	1	4	4	4	5	6	6	5	19	2	4	2	2	6	1
817	6	6	6	6	5	5	4	5	4	5	6	6	5	6	5	6	6	5	2	6	6	6	5	17	1	3	2	2		1
818	6	6	6	6	5	5	4	3	3	3	4	3	4	3	3	3	4	5	4	5	4	4	5	18	1	3	2	2		1
819	6	6	6	6	5	5	4	4	3	4	6	6	6	6	4	4	5	5	4	5	6	4	4	19	1	3	2	2		1
820	6	6	6	6	5	5	4	6	6	6	7	7	7	7	6	6	7	7	7	6	6	6	6	17	2	3	2	2		2
821	6	6	6	6	5	5	4	5	5	5	6	6	6	6	6	6	6	6	7	6	6	6	7	18	2	3	2	2		2
822	6	6	6	6	5	5	4	4	3	6	6	6	6	7	7	7	6	6	4	5	5	3	3	19	2	3	2	2		2
823	7	7	7	7	7	7	7	3	3	7	6	6	6	6	6	6	5	5	3	5	5	5	5	17	2	5	2	2	5	1
824	7	7	7	7	7	7	7	6	6	6	6	6	6	6	6	6	6	6	2	6	6	6	6	18	2	5	2	2	5	1
825	7	7	7	7	7	7	7	1	1	1	1	2	3	3	3	2	3	1	6	2	1	1	1	19	2	5	2	2	5	1
826	6	6	6	6	5	5	4	6	4	7	7	7	7	5	7	4	7	7	2	7	7	7	6	17	1	3	2	2		1
827	6	6	6	6	5	5	4	7	6	7	7	7	7	7	7	4	7	7	1	7	7	6	6	18	1	3	2	2		1
829	6	7	7	7	6	4	4	7	7	7	7	7	7	7	7	1	7	7	1	7	7	7	7	17	2	5	2	2	6	1
830	6	7	7	7	6	4	4	5	5	5	7	6	7	7	4	4	7	5	2	6	6	7	7	18	2	5	2	2	6	1
831	6	7	7	7	6	4	4	4	4	4	7	7	7	7	4	5	7	7	1	7	7	7	7	19	2	5	2	2	6	1
832	6	6	6	6	5	5	4	7	6	7	7	6	6	7	6	7	7	6	1	7	6	6	7	17	2	5	2	2		1
833	6	6	6	6	5	5	4	4	4	3	4	5	6	5	6	5	4	5	4	5	5	5	4	18	2	5	2	2		1
834	6	6	6	6	5	5	4	4	3	2	4	4	3	5	3	4	2	3	6	3	2	3	3	19	2	5	2	2		1
835	6	5	7	5	6	6	5	6	4	5	7	7	6	5	3	3	6	6	6	6	6	6	6	17	2	3	2	2	5	2
836	6	5	7	5	6	6	5	4	4	4	6	6	4	6	2	2	6	6	6	4	4	2	5	18	2	3	2	2	5	2
837	6	5	7	5	6	6	5	3	2	2	5	5	4	4	5	5	5	4	6	4	3	2	2	19	2	3	2	2	5	2
838	6	6	7	6	2	6	2	4	4	4	5	5	5	5	5	5	5	5	3	5	5	5	5	17	1	3	2	2	5	2
839	6	6	7	6	2	6	2	5	5	5	4	5	4	5	6	5	4	5	4	5	6	5	5	18	1	3	2	2	5	2
840	6	6	7	6	2	6	2	2	2	2	3	3	3	3	3	3	3	3	5	3	3	3	3	19	1	3	2	2	5	2
841	6	6	6	6	5	5	4	7	7	7	6	6	6	6	4	4	7	6	5	6	6	6	6	17	1	2	2	2		2
842	6	6	6	6	5	5	4	5	5	5	5	5	5	5	6	6	5	5	3	5	5	5	5	18	1	2	2	2		2
843	6	6	6	6	5	5	4	5	5	6	6	6	6	6	4	4	5	5	5	5	5	6	6	19	1	2	2	2		2
844	7	7	7	7	7	7	6	5	6	7	7	7	7	7	4	4	6	6	2	6	7	7	7	17	2	2	2	2	1	2
845	7	7	7	7	7	7	6	7	7	7	7	7	7	7	6	4	7	7	4	7	7	7	7	18	2	2	2	2	1	2
846	7	7	7	7	7	7	6	4	5	5	5	5	6	7	5	4	5	5	4	5	5	5	7	19	2	2	2	2	1	2
847	6	7	6	6	7	6	7	5	5	5	6	6	6	6	4	5	6	6	4	5	4	5	6	17	2	5	2	2	6	1
848	6	7	6	6	7	6	7	5	5	5	6	6	6	6	4	4	5	6	4	5	5	5	6	18	2	5	2	2	6	1
849	6	7	6	6	7	6	7	3	4	3	5	5	5	5	4	4	5	5	4	4	4	4	4	19	2	5	2	2	6	1
850	6	6	6	6	5	5	4	6	5	7	7	7	6	7	7	7	6	6	4	6	6	6	6	17	2	2	2	2		2
851	6	6	6	6	5	5	4	4	3	5	6	5	5	5	7	7	6	5	3	5	5	7	6	18	2	2	2	2		2
852	6	6	6	6	5	5	4	1	1	2	4	5	7	6	7	7	6	6	3	6	5	7	4	19	2	2	2	2		2
853	6	7	4	5	6	5	7	7	6	6	6	6	7	7	5	6	7	7	4	6	6	6	7	20	2	4	2	3	6	1
854	6	7	4	5	6	5	7	4	3	3	5	5	5	6	4	7	7	6	3	5	6	4	7	21	2	4	2	3	6	1
855	6	7	6	7	6	5	4	7	7	7	7	7	7	7	2	2	7	7	6	7	7	7	7	20	2	4	2	3	4	1
856	6	7	6	7	6	5	4	5	6	7	7	7	7	7	2	2	7	7	7	7	7	7	7	21	2	4	2	3	4	1
857	6	6	6	6	5	5	4	4	4	4	5	5	5	4	2	3	5	5	3	5	5	5	7	20	2	3	2	3		2
858	6	6	6	6	5	5	4	2	2	3	3	3	4	3	3	3	3	3	6	2	3	2	6	21	2	3	2	3		2
859	7	7	6	6	7	5	4	7	7	7	7	7	7	7	3	3	7	7	6	7	7	7	7	20	2	4	2	3	3	2
860	7	7	6	6	7	5	4	5	6	7	7	7	7	7	1	1	7	7	7	7	7	7	7	21	2	4	2	3	3	2
861	6	4	6	5	6	7	4	6	6	6	7	7	7	7	4	2	7	6	1	7	7	6	6	20	1	2	2	3	6	2
862	6	4	6	5	6	7	4	7	7	5	5	6	6	4	2	2	6	7	5	6	6	6	6	21	1	2	2	3	6	2
863	6	6	6	6	5	5	4	7	7	7	7	7	7	7	4	4	7	7	1	7	7	7	7	20	1	3	2	3		1
864	6	6	6	6	5	5	4	4	5	6	7	7	7	7	4	4	5	5	6	5	5	5	5	21	1	3	2	3		1
865	7	6	4	5	7	7	6	6	6	6	7	7	7	7	6	6	6	5	7	6	6	6	7	22	1	3	2	3	4	1
866	7	6	4	5	7	7	6	6	6	6	7	7	7	7	4	4	7	7	4	7	7	7	7	21	1	3	2	3	4	1
867	7	7	7	7	7	7	7	6	6	6	5	6	4	6	6	6	5	5	3	6	6	6	6	22	1	3	2	3	5	2
868	7	7	7	7	7	7	7	6	7	7	6	6	7	7	5	4	6	6	5	5	5	5	7	21	1	3	2	3	5	2
869	6	6	7	7	5	6	5	5	5	5	7	6	6	7	6	6	6	6	2	5	5	5	5	22	2	3	2	3	2	1
870	6	6	7	7	5	6	5	5	6	7	6	7	7	7	7	7	5	6	5	5	6	6	6	21	2	3	2	3	2	1
871	7	5	5	5	7	6	4	7	6	6	6	7	7	7	2	2	6	7	4	7	7	7	7	22	2	5	2	3	6	1
872	7	5	5	5	7	6	4	5	7	7	7	7	7	7	3	2	6	7	6	7	7	7	7	21	2	5	2	3	6	1
873	6	6	6	6	5	5	4	4	4	6	7	7	7	6	1	1	6	6	5	5	5	7	6	22	2	4	2	3		1
874	6	6	6	6	5	5	4	5	6	4	7	7	7	6	4	4	6	7	4	6	6	5	7	21	2	4	2	3		1
875	6	4	1	4	3	6	7	6	6	6	7	7	6	6	7	2	6	6	2	5	5	6	6	22	2	3	2	3	5	2
876	6	4	1	4	3	6	7	5	6	4	6	7	7	7	7	3	6	6	5	6	6	6	6	21	2	3	2	3	5	2
877	4	1	7	5	2	4	3	7	7	7	7	7	7	7	2	2	7	7	3	5	5	7	7	23	1	4	1	1	5	3
878	4	1	7	5	2	4	3	7	7	7	7	7	4	7	4	1	6	7	3	7	5	7	7	24	1	4	1	1	5	3
879	4	1	7	5	2	4	3	7	7		5	7	5	7	2	2	4	5	4	4	4	4	7	25	1	4	1	1	5	3
880	7	7	5	4	7	7	7	7	1	7	7	7	7	7	7	7	7	7	1	7	7	7	7	23	2	3	1	1	3	2
881	7	7	5	4	7	7	7	4	7	7	7	7	7	7	1	7	7	6	4	7	7	7	5	24	2	3	1	1	3	2
882	7	7	5	4	7	7	7	7	7	7	7	7	7	7	7	7	7	7	1	7	7	7	7	25	2	3	1	1	3	2
883	5	5	5	5	6	1	2	3	2	5	7	7	7	6	7	5	4	6	6	2	6	5	6	23	2	2	1	1	3	2
884	5	5	5	5	6	1	2	5	3	4	7	7	7	6	4	1	5	6	7	5	4	6	6	24	2	2	1	1	3	2
885	5	5	5	5	6	1	2	6	6	1	5	5	5	5	2	5	4	6	6	4	4	2	5	25	2	2	1	1	3	2
886	7	7	7	6	7	7	7	5	5	5	7	7	6	6	4	7	6	6	6	7	7	7	6	23	2	2	1	1	4	1
887	7	7	7	6	7	7	7	7	7	7	7	7	7	7	2	2	7	7	6	6	6	6	7	24	2	2	1	1	4	1
888	7	7	7	6	7	7	7	5	6	4	6	6	6	6	3	4	6	5	6	6	6	6	6	25	2	2	1	1	4	1
889	5	6	6	4	5	5	6	6	6	7	7	7	7	7	3	3	7	7	5	7	7	7	7	23	1	2	1	1	3	1
890	5	6	6	4	5	5	6	7	7	7	7	6	7	6	2	2	7	7	6	7	7	7	7	24	1	2	1	1	3	1
891	5	6	6	4	5	5	6	7	7	5	7	6	7	5	3	4	7	6	5	7	6	7	6	25	1	2	1	1	3	1
894	7	7	6	7	7	7	7	4	5	4	6	1	7	4	6	6	7	1	7	4	6	7	5	25	2	3	1	1	4	1
895	6	5	3	6	2	6	4	6	5	5	7	7	7	7	5	5	6	7	7	6	6	6	7	23	2	2	1	1	2	2
896	6	5	3	6	2	6	4	6	6	6	7	7	7	7	6	6	6	7	6	7	7	7	7	24	2	2	1	1	2	2
897	6	5	3	6	2	6	4	6	6	5	6	6	6	6	4	5	6	6	6	6	6	5	6	25	2	2	1	1	2	2
898	6	7	7	6	6	4	4	2	2	2	6	6	6	7	6	6	6	4	6	4	5	4	7	23	1	2	1	1	6	1
899	6	7	7	6	6	4	4	4	4	3	6	6	6	5	6	5	6	5	6	4	4	4	5	24	1	2	1	1	6	1
900	6	7	7	6	6	4	4	3	1	4	6	6	6	5	6	4	6	5	6	4	5	4	6	25	1	2	1	1	6	1
901	6	4	7	6	6	7	1	4	5	4	7	7	7	6	4	4	7	5	5	7	7	5	6	23	2	2	1	1	6	1
902	6	4	7	6	6	7	1	6	7	4	7	6	7	7	4	4	7	7	5	7	7	7	7	24	2	2	1	1	6	1
903	6	4	7	6	6	7	1	7	7	7	7	7	4	6	4	4	6	6	5	1	4	4	5	25	2	2	1	1	6	1
904	7	7	7	6	7	4	1	5	5	7	6	7	7	7	2	1	6	7	6	6	6	6	7	23	2	5	1	1	6	1
905	7	7	7	6	7	4	1	4	4	4	6	7	7	3	1	1	6	5	7	6	7	4	7	24	2	5	1	1	6	1
906	7	7	7	6	7	4	1	7	7	7	4	4	6	4	1	1	5	5	6	5	4	2	5	25	2	5	1	1	6	1
907	7	5	7	7	7	7	7	4	4	7	7	7	7	7	1	1	7	7	7	7	7	7	7	23	2	3	1	1	3	2
908	7	5	7	7	7	7	7	5	4	7	7	7	7	7	1	1	7	7	7	7	7	7	7	24	2	3	1	1	3	2
909	7	5	7	7	7	7	7	7	7	4	5	4	4	4	1	1	7	4	7	4	1	7	5	25	2	3	1	1	3	2
910	5	5	6	4	7	5	6	4	3	3	3	4	5	6	5	5	4	5	1	6	4	5	6	23	1	2	1	1	3	2
911	5	5	6	4	7	5	6	7	7	7	7	7	7	7	7	7	7	7	1	7	7	7	7	24	1	2	1	1	3	2
912	5	5	6	4	7	5	6	6	5	6	6	5	6	7	7	6	6	5	2	5	6	5	4	25	1	2	1	1	3	2
913	7	7	6	7	7	6	7	4	4	7	7	7	7	7	4	7	7	7	1	7	7	7	7	23	1	4	1	1	5	1
914	7	7	6	7	7	6	7	7	7	7	7	7	7	3	4	6	6	6	7	6	6	6	4	24	1	4	1	1	5	1
915	7	7	6	7	7	6	7	4	4	7	7	7	7	7	5	5	7	7	1	7	7	7	7	25	1	4	1	1	5	1
916	6	6	6	6	5	5	3	5	5	6	7	7	6	6	4	3	7	7	4	4	5	5	7	23	1	3	1	1	4	1
917	6	6	6	6	5	5	3	6	6	7	7	7	6	7	4	5	7	7	5	5	6	7	7	24	1	3	1	1	4	1
918	6	6	6	6	5	5	3	6	6	6	7	7	7	7	4	4	6	6	5	5	6	6	7	25	1	3	1	1	4	1
919	3	3	4	4	7	4	7	3	3	3	3	4	3	3	3	3	3	3	5	3	3	3	3	23	2	2	1	1	3	1
920	3	3	4	4	7	4	7	6	6	4	6	6	6	6	6	6	6	6	2	6	6	6	6	24	2	2	1	1	3	1
921	3	3	4	4	7	4	7	5	5	5	5	5	5	5	5	5	5	5	2	5	5	5	5	25	2	2	1	1	3	1
922	6	6	6	6	7	2	6	2	2	2	7	7	7	7	2	2	7	7	1	7	7	7	7	23	1	2	1	1	4	2
923	6	6	6	6	7	2	6	2	6	2	7	7	7	7	1	1	7	7	1	7	7	7	7	24	1	2	1	1	4	2
925	7	6	6	6	6	5	6	4	4	5	6	7	6	7	2	2	6	5	6	6	6	5	6	23	2	3	1	1	5	1
926	7	6	6	6	6	5	6	7	7	7	6	6	6	6	2	2	6	6	2	7	7	6	6	24	2	3	1	1	5	1
927	7	6	6	6	6	5	6	4	4	4	5	5	5	5	2	2	5	4	6	4	4	4	5	25	2	3	1	1	5	1
931	6	6	7	5	4	5	4	6	6	7	7	7	7	7	3	3	7	7	2	7	6	7	7	23	2	2	1	1	4	1
932	6	6	7	5	4	5	4	6	6	6	7	7	7	7	3	3	7	7	6	7	7	7	7	24	2	2	1	1	4	1
933	6	6	7	5	4	5	4	5	5	5	5	6	5	5	3	3	5	5	2	6	3	4	5	25	2	2	1	1	4	1
934	6	6	5	6	6	6	5	7	6	6	7	6	6	7	6	6	6	5	1	5	6	6	7	23	2	3	1	1	4	2
935	6	6	5	6	6	6	5	6	7	7	7	7	6	7	4	5	6	6	4	6	5	6	5	24	2	3	1	1	4	2
936	6	6	5	6	6	6	5	7	7	7	5	6	7	6	6	7	6	7	4	6	5	7	6	25	2	3	1	1	4	2
937	6	6	6	6	6	6	2	5	5	6	7	7	7	7	3	1	7	7	6	6	6	7	7	23	2	5	1	1	5	3
938	6	6	6	6	6	6	2	5	5	7	7	7	7	3	3	1	7	7	7	6	6	6	3	24	2	5	1	1	5	3
939	6	6	6	6	6	6	2	6	6	6	6	6	6	6	2	1	6	7	6	6	6	6	6	25	2	5	1	1	5	3
940	7	7	6	6	7	6	6	7	7	7	7	7	7	7	4	4	7	7	7	7	7	7	7	23	2	2	1	1	4	1
941	7	7	6	6	7	6	6	7	7	7	7	7	7	7	4	4	7	7	7	7	7	7	7	24	2	2	1	1	4	1
942	7	7	6	6	7	6	6	7	7	7	7	7	7	6	4	4	7	7	7	7	7	7	7	25	2	2	1	1	4	1
943	7	6	6	6	6	7	4	7	6	6	7	7	7	7	4	4	7	7	6	7	7	6	7	23	1	3	1	1	5	1
944	7	6	6	6	6	7	4	7	7	6	7	6	6	7	2	6	7	7	4	7	7	7	5	24	1	3	1	1	5	1
945	7	6	6	6	6	7	4	7	7	7	7	6	6	7	1	1	7	5	4	6	4	7	7	25	1	3	1	1	5	1
946	5	6	6	6	2	4	5	3	3	4	5	5	6	6	4	4	5	5	3	7	7	6	7	23	2	2	1	1	2	3
947	5	6	6	6	2	4	5	5	5	6	7	7	7	4	2	2	5	5	5	6	7	6	4	24	2	2	1	1	2	3
948	5	6	6	6	2	4	5	6	6	2	4	4	5	4	1	4	4	2	3	3	5	4	5	25	2	2	1	1	2	3
949	7	1	3	3	6	4	3	5	7	6	7	7	7	7	1	1	7	6	2	7	7	6	7	23	1	5	1	1	3	2
950	7	1	3	3	6	4	3	7	7	5	6	5	6	2	1	1	6	6	1	7	7	3	3	24	1	5	1	1	3	2
951	7	1	3	3	6	4	3	7	7	7	5	5	6	4	1	1	7	5	5	3	6	6	5	25	1	5	1	1	3	2
952	2	6	7	6	4	2	4	3	3	5	6	7	6	7	1	1	6	6	7	6	6	5	6	23	2	3	1	1	5	1
953	2	6	7	6	4	2	4	5	5	3	7	7	7	4	1	1	7	7	7	7	7	4	3	24	2	3	1	1	5	1
954	2	6	7	6	4	2	4	3	5	3	5	5	6	7	1	1	4	5	5	5	4	5	6	25	2	3	1	1	5	1
955	7	4	6	6	4	6	4	3	7	7	7	7	7	7	4	7	7	7	1	7	7	7	7	23	1	3	1	1	3	1
956	7	4	6	6	4	6	4	2	7	7	7	7	4	7	7	4	7	7	1	7	7	5	7	24	1	3	1	1	3	1
957	7	4	6	6	4	6	4	4	7	7	7	7	7	7	4	7	7	7	1	7	7	7	7	25	1	3	1	1	3	1
958	4	5	7	6	2	3	1	1	5	1	7	7	4	6	1	1	6	6	6	7	7	6	6	23	2	3	1	1	6	1
959	4	5	7	6	2	3	1	7	7	4	4	4	6	5	1	1	4	7	6	7	7	7	6	24	2	3	1	1	6	1
960	4	5	7	6	2	3	1	7	6	1	2	5	5	4	1	1	6	4	6	2	2	3	5	25	2	3	1	1	6	1
961	7	5	7	7	7	4	1	4	4	5	7	7	7	7	5	7	5	7	3	4	5	3	6	23	2	2	1	1	5	1
962	7	5	7	7	7	4	1	7	7	7	7	7	7	4	1	2	7	7	7	7	7	7	5	24	2	2	1	1	5	1
963	7	5	7	7	7	4	1	7	7	7	3	3	4	5	1	1	7	7	2	4	4	6	7	25	2	2	1	1	5	1
964	7	5	5	5	7	6	1	2	2	3	5	7	4	7	5	2	6	6	3	5	6	6	7	23	1	3	1	1	1	1
965	7	5	5	5	7	6	1	7	7	5	7	5	5	6	2	2	7	7	7	7	7	7	6	24	1	3	1	1	1	1
966	7	5	5	5	7	6	1	7	7	7	7	5	6	6	1	1	7	7	2	6	6	7	6	25	1	3	1	1	1	1
967	7	6	6	6	6	4	7	3	2	2	7	7	7	7	2	2	7	7	6	7	7	7	7	23	2	4	1	1	1	2
968	7	6	6	6	6	4	7	4	6	4	7	6	7	6	2	2	7	7	6	7	7	5	6	24	2	4	1	1	1	2
969	7	6	6	6	6	4	7	6	7	4	7	7	7	7	2	2	7	7	6	7	7	7	7	25	2	4	1	1	1	2
970	6	6	7	6	6	6	4	6	6	6	7	7	7	7	4	4	7	7	6	7	7	7	7	23	2	3	1	1	3	1
971	6	6	7	6	6	6	4	7	7	7	7	7	7	7	1	4	7	7	7	7	7	7	7	24	2	3	1	1	3	1
972	6	6	7	6	6	6	4	6	6	5	7	7	7	6	4	4	6	6	6	5	5	6	6	25	2	3	1	1	3	1
973	6	6	7	6	6	6	6	6	5	7	7	7	7	7	1	1	6	6	7	7	7	7	7	23	2	2	1	1	5	1
974	6	6	7	6	6	6	6	6	6	7	7	7	7	6	1	1	7	7	7	6	7	7	6	24	2	2	1	1	5	1
975	6	6	7	6	6	6	6	5	5	6	6	7	7	6	1	1	6	6	7	6	6	6	6	25	2	2	1	1	5	1
976	5	5	7	5	4	4	4	5	5	5	6	6	6	7	5	5	6	6	3	6	6	6	7	23	2	3	1	1	5	2
977	5	5	7	5	4	4	4	7	6	5	7	7	6	5	5	5	7	6	3	4	3	5	5	24	2	3	1	1	5	2
978	5	5	7	5	4	4	4	3	4	4	6	6	6	6	6	6	6	6	2	6	6	6	6	25	2	3	1	1	5	2
979	7	7	7	7	1	7	1	4	2	2	7	7	7	7	7	7	6	6	2	6	6	6	6	23	2	3	1	1	3	2
980	7	7	7	7	1	7	1	7	6	5	7	6	6	6	3	3	6	6	7	6	6	6	6	24	2	3	1	1	3	2
981	7	7	7	7	1	7	1	6	7	7	6	6	6	6	6	6	6	6	2	6	6	6	6	25	2	3	1	1	3	2
982	6	6	6	5	6	6	7	5	5	6	7	7	6	7	7	5	7	6	7	7	7	6	7	23	2	3	1	1	4	1
983	6	6	6	5	6	6	7	5	7	7	7	7	6	7	4	4	7	7	7	7	7	7	5	24	2	3	1	1	4	1
984	6	6	6	5	6	6	7	7	6	7	4	4	4	4	4	6	3	6	4	5	4	2	6	25	2	3	1	1	4	1
985	4	5	6	5	1	3	4	4	1	4	5	4	4	6	6	6	5	4	4	5	5	4	6	23	2	3	1	1	5	2
986	4	5	6	5	1	3	4	7	5	7	7	6	5	4	2	2	6	7	6	7	7	6	4	24	2	3	1	1	5	2
987	4	5	6	5	1	3	4	4	2	3	4	4	3	4	5	5	4	2	5	2	2	4	4	25	2	3	1	1	5	2
988	7	5	7	7	3	6	4	5	5	5	7	7	7	7	5	5	7	7	1	7	7	7	7	23	2	2	1	1	2	1
989	7	5	7	7	3	6	4	7	7	7	3	7	7	7	4	4	7	7	2	7	7	7	7	24	2	2	1	1	2	1
990	7	5	7	7	3	6	4	7	7	7	5	4	4	7	5	3	6	5	1	7	3	3	4	25	2	2	1	1	2	1
991	7	7	7	7	6	6	6	5	4	5	7	7	7	6	7	7	7	6	4	6	6	7	7	23	2	3	1	1	4	2
992	7	7	7	7	6	6	6	7	6	7	7	7	7	7	6	6	7	7	2	6	7	7	6	24	2	3	1	1	4	2
993	7	7	7	7	6	6	6	5	6	7	7	7	5	6	7	7	7	6	4	5	5	7	6	25	2	3	1	1	4	2
994	7	6	7	6	6	7	7	7	7	7	7	7	6	7	4	2	7	7	7	7	7	7	7	23	2	2	1	1	2	2
995	7	6	7	6	6	7	7	4	6	7	7	6	7	6	4	4	7	7	7	7	7	7	7	24	2	2	1	1	2	2
996	7	6	7	6	6	7	7	5	6	7	7	6	6	6	4	4	7	7	5	7	7	6	6	25	2	2	1	1	2	2
997	4	5	7	4	2	2	1	1	1	1	5	6	3	5	7	7	5	4	5	5	4	3	5	23	2	2	1	1	2	1
998	4	5	7	4	2	2	1	4	6	6	7	7	5	6	3	3	6	7	7	7	7	4	6	24	2	2	1	1	2	1
999	4	5	7	4	2	2	1	2	6	1	4	1	2	3	1	1	2	2	6	2	2	2	3	25	2	2	1	1	2	1
1000	7	6	6	6	6	6	3	1	1	5	7	6	6	6	1	1	6	3	5	3	3	3	3	23	2	2	1	1	4	2
1001	7	6	6	6	6	6	3	7	5	5	7	7	7	7	1	1	6	6	6	6	6	6	6	24	2	2	1	1	4	2
1002	7	6	6	6	6	6	3	5	2	1	6	6	6	4	1	1	4	2	6	3	3	5	5	25	2	2	1	1	4	2
1003	3	2	2	4	7	1	3	2	2	6	7	7	7	7	7	7	4	7	7	4	4	7	7	23	2	2	1	1	5	1
1004	3	2	2	4	7	1	3	5	5	5	4	7	6	5	1	1	4	5	7	4	5	5	5	24	2	2	1	1	5	1
1005	3	2	2	4	7	1	3	7	7	4	5	5	6	6	1	1	7	7	7	7	5	4	7	25	2	2	1	1	5	1
1006	4	2	2	3	5	4	6	5	5	7	6	6	6	6	4	4	6	6	5	6	6	6	6	23	1	2	1	1	3	1
1007	4	2	2	3	5	4	6	5	5	5	6	6	6	6	4	4	6	6	6	6	6	6	7	24	1	2	1	1	3	1
1008	4	2	2	3	5	4	6	5	5	5	6	6	6	6	4	4	6	6	5	6	6	6	6	25	1	2	1	1	3	1
1009	6	5	7	6	5	5	3	4	4	4	5	6	4	7	1	1	5	4	5	7	7	7	7	23	2	3	1	1	3	1
1010	6	5	7	6	5	5	3	5	6	6	5	5	4	4	1	1	5	5	7	7	7	7	2	24	2	3	1	1	3	1
1011	6	5	7	6	5	5	3	7	7	5	5	3	5	4	1	1	5	5	3	5	5	5	5	25	2	3	1	1	3	1
1012	6	6	7	7	7	6	7	6	6	7	6	6	7	7	1	1	7	7	6	6	6	7	7	23	2	2	1	1	4	1
1013	6	6	7	7	7	6	7	7	7	7	7	7	7	6	1	3	7	7	7	6	6	7	7	24	2	2	1	1	4	1
1014	6	6	7	7	7	6	7	6	6	7	7	7	7	6	1	1	7	6	7	6	6	6	6	25	2	2	1	1	4	1
1015	7	7	6	6	5	7	7	6	5	5	6	6	6	6	4	4	6	6	6	5	6	6	6	23	2	2	1	1	3	2
1016	7	7	6	6	5	7	7	6	5	6	6	6	6	7	6	4	6	6	6	6	6	6	7	24	2	2	1	1	3	2
1017	7	7	6	6	5	7	7	4	4	4	4	4	6	5	4	4	4	5	2	5	5	5	6	25	2	2	1	1	3	2
1018	5	5	6	4	6	7	1	6	7	7	5	6	6	3	6	5	5	7	4	6	6	5	7	23	2	2	1	1	4	1
1019	5	5	6	4	6	7	1	5	6	6	6	5	7	5	6	6	6	4	3	5	6	5	6	24	2	2	1	1	4	1
1020	5	5	6	4	6	7	1	5	6	6	5	6	7	7	6	2	4	5	2	7	7	7	4	25	2	2	1	1	4	1
1021	1	2	5	3	7	3	4	4	4	4	5	5	6	6	6	6	5	5	5	5	5	5	5	23	1	3	1	1	4	2
1022	1	2	5	3	7	3	4	4	4	4	5	5	5	6	5	5	5	5	5	5	5	5	5	24	1	3	1	1	4	2
1023	1	2	5	3	7	3	4	5	5	5	5	6	5	6	6	6	5	5	5	5	5	5	5	25	1	3	1	1	4	2
1024	3	5	5	5	6	5	7	5	5	7	7	7	7	7	4	4	7	7	4	7	7	7	7	23	2	2	1	1	4	1
1025	3	5	5	5	6	5	7	7	7	7	7	7	7	7	4	4	7	7	4	7	7	7	7	24	2	2	1	1	4	1
1026	3	5	5	5	6	5	7	7	7	7	7	7	7	7	4	4	7	7	4	7	7	7	7	25	2	2	1	1	4	1
1027	4	6	6	6	7	4	3	6	4	7	6	7	6	6	4	4	6	6	7	6	6	6	6	23	2	2	1	1	4	2
1028	4	6	6	6	7	4	3	7	7	7	6	7	7	6	1	1	6	6	7	7	7	7	7	24	2	2	1	1	4	2
1029	4	6	6	6	7	4	3	7	7	5	6	6	6	6	1	1	6	6	4	6	6	5	6	25	2	2	1	1	4	2
1030	3	4	3	4	4	2	6	5	5	6	5	3	5	4	5	2	6	1	2	2	2	5	7	23	2	2	1	1	3	2
1031	3	4	3	4	4	2	6	5	6	5	6	7	5	6	3	6	6	5	3	7	6	6	7	24	2	2	1	1	3	2
1032	3	4	3	4	4	2	6	2	1	1	3	3	4	6	6	2	5	1	6	2	5	3	3	25	2	2	1	1	3	2
1033	7	7	6	7	7	6	3	6	5	7	7	7	7	7	7	1	7	7	7	7	6	5	7	23	1	2	1	1	6	2
1034	7	7	6	7	7	6	3	6	4	7	5	7	7	7	7	1	7	6	4	7	6	7	3	24	1	2	1	1	6	2
1035	7	7	6	7	7	6	3	7	1	6	3	2	6	6	7	5	5	4	4	5	6	7	6	25	1	2	1	1	6	2
1036	6	6	6	7	4	7	7	7	7	6	7	7	7	7	1	1	7	7	7	7	7	5	5	23	2	2	1	1	6	2
1037	6	6	6	7	4	7	7	3	5	5	7	6	7	7	1	1	6	7	7	7	7	7	7	24	2	2	1	1	6	1
1038	6	6	6	7	4	7	7	1	1	6	3	3	5	7	3	3	4	4	3	4	5	5	7	25	2	2	1	1	6	1
1039	6	6	7	7	7	4	2	6	6	6	6	7	7	7	5	5	7	7	2	7	7	6	7	23	2	3	1	1	1	1
1040	6	6	7	7	7	4	2	6	6	6	6	4	7	7	6	4	6	5	5	6	5	6	6	24	2	3	1	1	1	1
1041	6	6	7	7	7	4	2	7	6	7	7	6	7	7	4	4	6	7	3	5	5	5	6	25	2	3	1	1	1	1
1043	7	6	7	7	7	7	7	5	5	5	7	7	7	6	5	5	7	7	6	7	7	7	7	24	2	2	1	1	4	1
1044	7	6	7	7	7	7	7	5	5	5	7	7	7	7	7	7	7	7	1	7	7	7	7	25	2	2	1	1	4	1
1045	7	7	5	4	7	7	7	6	5	7	7	6	7	5	3	3	7	6	3	7	5	7	5	23	2	3	1	1	6	1
1046	7	7	5	4	7	7	7	7	7	7	7	6	7	7	5	5	6	7	4	7	6	7	4	24	2	3	1	1	6	1
1047	7	7	5	4	7	7	7	5	4	5	3	1	1	2	7	7	1	1	6	3	1	4	3	25	2	3	1	1	6	1
1048	7	4	1	3	7	3	1	4	7	7	3	1	7	7	1	1	5	7	4	7	7	1	6	23	2	3	1	1	6	2
1049	7	4	1	3	7	3	1	7	7	7	7	6	6	6	1	1	7	7	5	7	7	1	6	24	2	3	1	1	6	2
1050	7	4	1	3	7	3	1	7	7	1	1	7	4	1	1	1	1	1	7	5	5	7	4	25	2	3	1	1	6	2
1051	6	7	7	5	5	7	1	1	1	4	7	7	7	7	7	6	6	7	5	7	7	7	7	23	2	2	1	1	6	1
1052	6	7	7	5	5	7	1	5	5	5	7	7	7	6	5	6	6	6	6	6	6	7	6	24	2	2	1	1	6	1
1053	6	7	7	5	5	7	1	5	5	7	7	7	7	7	7	7	7	7	5	7	7	7	7	25	2	2	1	1	6	1
1057	7	6	6	5	1	6	4	7	7	7	7	7	7	7	4	4	7	7	4	7	7	7	7	23	1	2	1	1	5	2
1058	7	6	6	5	1	6	4	7	7	7	7	7	7	7	4	4	7	7	4	7	7	7	7	24	1	2	1	1	5	2
1059	7	6	6	5	1	6	4	7	7	7	7	7	7	7	4	4	7	7	4	7	7	7	7	25	1	2	1	1	5	2
1060	7	6	6	6	7	6	7	6	3	6	6	6	6	6	4	4	6	6	5	6	6	6	6	23	2	2	1	1	4	1
1061	7	6	6	6	7	6	7	5	5	7	6	6	6	6	5	5	6	6	6	6	6	6	6	24	2	2	1	1	4	1
1062	7	6	6	6	7	6	7	4	5	3	6	6	6	6	6	6	6	6	6	6	6	6	5	25	2	2	1	1	4	1
1063	4	3	6	2	4	7	7	1	1	1	1	7	7	7	7	7	4	3	7	7	7	7	7	23	1	2	1	1	5	1
1064	4	3	6	2	4	7	7	7	7	7	7	7	7	7	1	1	7	7	1	7	7	7	7	24	1	2	1	1	5	1
1065	4	3	6	2	4	7	7	5	6	7	4	4	7	7	1	4	5	6	3	7	7	2	7	25	1	2	1	1	5	1
1066	7	7	7	7	7	4	6	6		7	7	7	7	7	6	2	7	7	7	7	7	6	7	23	2	3	1	1	4	2
1067	7	7	7	7	7	4	6	4		7	7	7	7	7	6	6	7	7	7	7	7	5	7	24	2	3	1	1	4	2
1068	7	7	7	7	7	4	6	6	7	4	7	7	7	7	1	7	7	7	1	7	7	4	7	25	2	3	1	1	4	2
1069	7	6	7	6	7	6	6	6	6	7	7	7	7	7	4	5	7	7	6	7	7	7	7	23	2	2	1	1	4	2
1070	7	6	7	6	7	6	6	7	7	7	7	6	7	7	5	4	7	7	6	7	7	7	7	24	2	2	1	1	4	2
1071	7	6	7	6	7	6	6	7	7	7	7	7	7	7	5	5	7	7	6	7	7	7	7	25	2	2	1	1	4	2
1072	6	6	6	4	6	6	6	6	6	6	6	6	6	6	4	4	6	6	5	6	6	6	6	23	1	3	1	1	4	1
1073	6	6	6	4	6	6	6	5	5	5	6	6	6	6	6	4	6	6	5	6	6	6	6	24	1	3	1	1	4	1
1074	6	6	6	4	6	6	6	6	6	6	6	6	6	6	4	4	6	6	5	6	6	6	6	25	1	3	1	1	4	1
1075	4	5	2	5	4	6	5	4	4	4	7	7	7	7	4	4	6	5	5	6	6	6	7	23	1	2	1	1	5	1
1076	4	5	2	5	4	6	5	2	3	6	6	7	6	6	3	3	5	5	3	5	5	6	7	24	1	2	1	1	5	1
1077	4	5	2	5	4	6	5	4	4	4	4	4	4	4	4	4	4	4	4	4	4	4	4	25	1	2	1	1	5	1
1078	7	7	7	7	5	7	1	3	3	4	5	5	6	6	7	4	5	5	5	7	7	6	6	23	2	2	1	1	3	1
1079	7	7	7	7	5	7	1	7	6	6	6	6	6	6	4	5	6	6	4	7	7	6	7	24	2	2	1	1	3	1
1080	7	7	7	7	5	7	1	7	7	7	6	6	6	7	6	2	7	6	5	7	7	7	7	25	2	2	1	1	3	1
1082	7	7	7	7	6	7	7	6	6	6	7	5	4	2	7	7	6	6	2	5	6	4	2	24	2	3	1	1	2	2
1083	7	7	7	7	6	7	7	5	5	4	5	3	3	2	7	7	4	4	2	4	3	4	2	25	2	3	1	1	2	2
1084	6	6	4	6	7	6	7	7	7	7	7	7	7	7	4	4	7	7	6	7	7	6	7	23	1	2	1	1	5	2
1085	6	6	4	6	7	6	7	6	4	5	6	6	6	7	4	4	6	5	4	6	6	7	7	24	1	2	1	1	5	2
1086	6	6	4	6	7	6	7	2	2	4	6	6	6	5	4	4	6	2	4	6	6	7	6	25	1	2	1	1	5	2
1087	6	7	7	5	1	7	6	4	1	7	7	7	7	7	7	4	7	7	4	7	5	6	7	23	1	4	1	1	4	2
1088	6	7	7	5	1	7	6	1	7	4	5	7	7	4	4	4	5	7	7	7	5	5	4	24	1	4	1	1	4	2
1089	6	7	7	5	1	7	6	7	7	7	4	1	2	7	4	4	4	6	7	1	4	7	7	25	1	4	1	1	4	2
1090	5	6	5	5	7	5	7	5	5	5	5	5	4	5	2	2	5	5	6	5	4	5	5	23	1	2	1	1	5	2
1091	5	6	5	5	7	5	7	5	5	5	5	5	4	5	2	3	5	5	6	5	5	5	5	24	1	2	1	1	5	2
1092	5	6	5	5	7	5	7	4	4	4	5	4	5	5	2	2	5	5	6	3	4	4	5	25	1	2	1	1	5	2
1093	5	6	7	6	2	4	1	6	5	4	5	7	7	7	4	4	6	7	3	5	5	6	7	23	2	2	1	1	6	1
1094	5	6	7	6	2	4	1	4	4	4	5	7	7	1	2	2	4	5	3	5	5	5	2	24	2	2	1	1	6	1
1095	5	6	7	6	2	4	1	6	6	1	6	6	7	5	3	3	6	3	4	2	2	7	5	25	2	2	1	1	6	1
1098	7	6	3	6	7	7	7	7	6	6	7	7	6	6	2	2	7	7	7	7	7	6	6	25	1	2	1	1	6	2
1099	7	5	7	6	2	4	6	4	6	5	7	7	7	7	6	6	7	7	5	6	7	6	7	23	1	2	1	1	3	2
1100	7	5	7	6	2	4	6	7	7	4	7	6	6	7	7	7	7	7	5	6	6	7	7	24	1	2	1	1	3	2
1101	7	5	7	6	2	4	6	7	4	7	7	7	7	7	5	5	6	7	4	6	6	7	7	25	1	2	1	1	3	2
1102	6	7	7	6	7	7	7	4	5	7	7	7	7	7	1	1	7	7	1	7	7	7	7	23	2	3	1	1	3	2
1103	6	7	7	6	7	7	7	7	7	7	6	6	7	6	4	1	7	7	7	7	7	7	7	24	2	3	1	1	3	2
1104	6	7	7	6	7	7	7	7	7	7	7	7	7	7	1	1	7	7	1	7	7	7	7	25	2	3	1	1	3	2
1105	4	6	6	5	1	7	1	4	3	4	7	7	7	7	1	1	7	7	4	7	7	7	7	23	1	3	1	1	5	2
1106	4	6	6	5	1	7	1	4	4	7	7	7	7	7	4	1	7	7	4	7	7	7	7	24	1	3	1	1	5	2
1107	4	6	6	5	1	7	1	4	4	4	7	7	4	7	1	1	7	7	4	7	7	7	7	25	1	3	1	1	5	2
1108	7	6	7	7	1	5	4	7	7	7	7	7	7	7	2	2	7	7	7	7	7	7	7	23	1	3	1	1	3	1
1109	7	6	7	7	1	5	4	6	6	5	6	6	5	3	3	2	6	6	7	7	6	7	2	24	1	3	1	1	3	1
1110	7	6	7	7	1	5	4	5	5	5	6	7	6	7	1	1	6	6	7	5	5	6	6	25	1	3	1	1	3	1
1111	7	7	7	7	7	7	4	2	2	2	6	7	4	7	2	3	6	6	7	4	2	3	7	23	2	3	1	1	3	2
1112	7	7	7	7	7	7	4	6	6	6	7	7	5	2	5	5	6	6	7	6	6	6	5	24	2	3	1	1	3	2
1113	7	7	7	7	7	7	4	5	3	6	6	6	6	6	4	4	6	6	7	6	5	5	7	25	2	3	1	1	3	2
1114	6	6	6	5	7	4	2	6	6	6	5	6	6	6	3	3	6	6	5	6	6	6	6	23	1	2	1	1	5	1
1115	6	6	6	5	7	4	2	5	5	5	6	6	6	6	3	3	6	6	5	5	6	6	6	24	1	2	1	1	5	1
1116	6	6	6	5	7	4	2	5	7	6	6	6	6	6	2	2	6	6	6	6	6	6	6	25	1	2	1	1	5	1
1117	3	3	3	3	6	4	7	3	4	3	3	4	3	5	3	4	4	7	4	5	6	5	6	23	2	2	1	1	2	2
1118	3	3	3	3	6	4	7	2	4	2	3	3	3	2	1	3	5	5	3	3	6	3	5	24	2	2	1	1	2	2
1119	3	3	3	3	6	4	7	2	5	4	3	4	3	4	3	4	7	7	2	7	6	6	6	25	2	2	1	1	2	2
1120	6	6	7	6	3	7	3	6	5	7	7	7	6	7	6	7	6	6	6	6	5	7	7	26	1	5	1	2	6	1
1121	6	6	7	6	3	7	3	7	7	7	6	7	6	7	7	7	6	6	6	7	6	7	7	27	1	5	1	2	6	1
1122	6	6	7	6	3	7	3	7	7	7	5	3	5	2	4	6	4	3	2	3	2	4	1	28	1	5	1	2	6	1
1123	6	6	7	6	3	7	3	5	6	7	5	6	5	7	6	6	6	6	6	5	6	6	7	29	1	5	1	2	6	1
1124	6	6	3	4	7	4	4	6	4	7	6	6	6	6	6	6	6	6	2	6	6	6	6	26	2	2	1	2	5	2
1125	6	6	3	4	7	4	4	6	6	5	6	6	6	6	5	5	6	6	2	6	6	6	6	27	2	2	1	2	5	2
1126	6	6	3	4	7	4	4	6	6	5	4	6	6	2	6	6	5	5	3	5	5	4	4	28	2	2	1	2	5	2
1127	6	6	3	4	7	4	4	4	4	5	6	6	6	6	5	5	6	6	4	5	5	3	6	29	2	2	1	2	5	2
1128	6	5	5	4	2	6	4	5	5	5	5	5	5	5	4	4	5	5	6	5	5	5	5	26	2	5	1	2	3	3
1129	6	5	5	4	2	6	4	5	5	5	6	5	6	6	4	4	5	5	7	5	5	5	5	27	2	5	1	2	3	3
1130	6	5	5	4	2	6	4	5	5	5	5	5	5	4	4	4	5	5	5	5	5	5	4	28	2	5	1	2	3	3
1131	6	5	5	4	2	6	4	5	4	5	5	5	5	6	4	4	5	5	5	5	5	5	5	29	2	5	1	2	3	3
1132	7	7	7	7	7	4	4	5	5	7	7	7	7	7	4	4	7	5	7	6	4	6	7	26	2	2	1	2	2	2
1133	7	7	7	7	7	4	4	5	5	7	7	7	7	7	4	4	7	7	7	6	7	7	6	27	2	2	1	2	2	2
1134	7	7	7	7	7	4	4	7	6	4	7	7	7	2	4	4	7	7	6	7	7	7	2	28	2	2	1	2	2	2
1135	7	7	7	7	7	4	4	7	6	6	6	7	7	7	4	4	7	7	6	6	5	7	7	29	2	2	1	2	2	2
1136	3	6	4	3	3	4	3	2	1	7	4	5	5	6	2	2	2	3	6	4	5	5	6	26	2	3	1	2	5	1
1137	3	6	4	3	3	4	3	2	1	2	4	3	2	2	6	5	5	2	4	2	2	3	7	27	2	3	1	2	5	1
1138	3	6	4	3	3	4	3	2	4	3	2	2	3	1	5	6	3	3	4	2	4	2	1	28	2	3	1	2	5	1
1139	3	6	4	3	3	4	3	2	2	2	2	2	3	2	3	5	4	3	5	3	2	2	3	29	2	3	1	2	5	1
1140	6	7	7	7	7	4	4	4	4	4	7	6	6	6	2	2	6	6	7	5	5	5	6	26	2	4	1	2	3	2
1141	6	7	7	7	7	4	4	6	6	6	6	4	7	7	4	4	6	5	7	7	7	6	7	27	2	4	1	2	3	2
1142	6	7	7	7	7	4	4	4	4	4	6	6	6	1	6	6	6	5	6	5	5	4	1	28	2	4	1	2	3	2
1143	6	7	7	7	7	4	4	5	5	5	6	6	5	6	5	4	5	6	7	5	5	5	6	29	2	4	1	2	3	2
1148	7	5	5	5	7	6	7	2	1	7	6	6	3	7	7	7	6	6	7	4	4	7	5	26	2	3	1	2	5	1
1149	7	5	5	5	7	6	7	6	7	2	6	7	7	5	7	7	5	7	7	7	7	7	5	27	2	3	1	2	5	1
1150	7	5	5	5	7	6	7	6	7	1	6	6	4	1	7	7	6	6	6	6	4	7	1	28	2	3	1	2	5	1
1151	7	5	5	5	7	6	7	6	3	7	6	6	6	7	7	7	5	6	6	6	6	7	5	29	2	3	1	2	5	1
1152	4	5	5	3	3	5	3	5	3	5	5	5	5	6	4	4	5	5	6	5	5	5	5	26	2	2	1	2	1	2
1153	4	5	5	3	3	5	3	7	7	7	7	7	7	7	5	5	6	6	7	6	6	6	7	27	2	2	1	2	1	2
1154	4	5	5	3	3	5	3	2	2	2	3	3	6	1	3	3	3	3	5	5	5	3	3	28	2	2	1	2	1	2
1155	4	5	5	3	3	5	3	4	4	3	4	3	6	3	7	6	5	5	5	3	5	5	5	29	2	2	1	2	1	2
1156	6	5	6	5	5	5	6	7	5	7	7	7	7	7	6	7	7	6	7	7	7	7	7	26	1	3	1	2	3	2
1157	6	5	6	5	5	5	6	5	7	7	6	7	7	7	5	6	6	7	5	7	7	6	7	27	1	3	1	2	3	2
1158	6	5	6	5	5	5	6	6	7	7	5	7	7	4	6	5	6	7	6	7	7	7	4	28	1	3	1	2	3	2
1159	6	5	6	5	5	5	6	5	6	7	6	7	7	7	6	6	6	5	6	6	7	6	7	29	1	3	1	2	3	2
1160	6	6	6	6	6	6	6	6	6	6	7	7	7	7	5	5	7	7	4	6	7	6	6	26	2	2	1	2	4	2
1161	6	6	6	6	6	6	6	6	6	6	6	7	7	6	6	6	6	6	4	6	6	6	6	27	2	2	1	2	4	2
1162	6	6	6	6	6	6	6	6	6	6	6	6	5	5	5	5	6	6	3	6	6	6	6	28	2	2	1	2	4	2
1163	6	6	6	6	6	6	6	5	5	5	6	6	6	6	5	5	6	6	4	6	6	6	6	29	2	2	1	2	4	2
1164	6	7	7	6	6	5	6	6	2	7	6	6	6	7	6	3	6	6	5	5	6	5	6	26	2	3	1	2	3	2
1165	6	7	7	6	6	5	6	6	6	6	6	7	7	5	4	4	6	6	6	6	6	6	7	27	2	3	1	2	3	2
1166	6	7	7	6	6	5	6	5	5	3	5	6	6	4	4	6	6	5	6	6	5	6	5	28	2	3	1	2	3	2
1167	6	7	7	6	6	5	6	5	5	4	6	6	5	5	4	5	6	5	6	5	5	5	6	29	2	3	1	2	3	2
1168	6	6	6	5	5	4	4	4	4	4	6	6	6	6	5	5	6	6	6	5	6	5	5	26	2	2	1	2	1	1
1169	6	6	6	5	5	4	4	4	3	3	6	6	7	5	4	4	5	6	6	5	5	4	4	27	2	2	1	2	1	1
1170	6	6	6	5	5	4	4	4	4	4	6	6	6	3	5	5	6	6	6	5	5	4	4	28	2	2	1	2	1	1
1171	6	6	6	5	5	4	4	4	3	4	6	5	6	5	5	6	5	5	4	5	5	3	4	29	2	2	1	2	1	1
1172	5	5	6	6	4	4	2	5	2	7	6	6	6	6	6	1	6	6	6	6	5	5	6	26	2	2	1	2	3	2
1173	5	5	6	6	4	4	2	6	5	7	6	6	6	6	1	1	6	6	6	6	6	6	6	27	2	2	1	2	3	2
1174	5	5	6	6	4	4	2	5	6	3	5	6	6	1	2	5	6	6	6	6	5	6	1	28	2	2	1	2	3	2
1175	5	5	6	6	4	4	2	4	5	2	5	7	5	5	2	2	5	5	6	5	5	4	6	29	2	2	1	2	3	2
1176	4	5	6	5	4	4	4	2	1	6	2	7	6	6	1	5	5	5	2	5	4	1	5	26	2	2	1	2	1	1
1177	4	5	6	5	4	4	4	2	2	5	5	4	5	3	4	1	6	5	4	6	5	4	4	27	2	2	1	2	1	1
1178	4	5	6	5	4	4	4	1	1	1	4	2	5	1	1	1	5	2	6	3	3	2	3	28	2	2	1	2	1	1
1179	4	5	6	5	4	4	4	4	5	2	5	6	5	2	4	5	6	5	4	5	5	6	5	29	2	2	1	2	1	1
1180	5	5	5	5	3	4	4	5	5	5	5	5	5	5	5	3	5	5	3	5	5	5	5	26	2	3	1	2	3	2
1181	5	5	5	5	3	4	4	5	5	5	5	5	6	6	6	5	5	5	3	5	5	6	6	27	2	3	1	2	3	2
1182	5	5	5	5	3	4	4	4	4	4	4	4	4	4	2	4	3	3	4	4	3	3	4	28	2	3	1	2	3	2
1183	5	5	5	5	3	4	4	6	6	6	5	5	5	5	5	4	5	5	3	5	6	6	5	29	2	3	1	2	3	2
1184	7	7	5	5	7	6	7	6	6	7	7	7	7	7	4	4	7	7	7	7	7	7	7	26	2	2	1	2	5	2
1185	7	7	5	5	7	6	7	5	5	5	7	6	7	5	6	6	6	5	2	6	5	5	6	27	2	2	1	2	5	2
1186	7	7	5	5	7	6	7	5	5	4	5	6	6	5	6	5	6	5	2	6	5	6	5	28	2	2	1	2	5	2
1187	7	7	5	5	7	6	7	5	4	6	7	6	7	6	7	7	5	5	4	6	6	7	7	29	2	2	1	2	5	2
1188	5	5	5	4	6	4	4	3	3	3	4	5	5	6	3	3	4	6	3	3	3	4	6	26	1	2	1	2	4	2
1189	5	5	5	4	6	4	4	5	5	5	6	6	5	6	2	2	5	6	6	5	5	4	5	27	1	2	1	2	4	2
1190	5	5	5	4	6	4	4	4	5	4	6	4	4	2	2	2	4	5	4	5	6	4	3	28	1	2	1	2	4	2
1191	5	5	5	4	6	4	4	4	4	4	5	5	4	4	3	4	5	4	5	4	4	4	4	29	1	2	1	2	4	2
1192	6	5	5	4	4	4	4	6	5	6	5	5	4	4	5	5	5	5	5	4	4	5	5	26	1	4	1	2	3	2
1193	6	5	5	4	4	4	4	4	4	4	5	6	6	5	4	4	5	5	5	4	5	5	6	27	1	4	1	2	3	2
1194	6	5	5	4	4	4	4	5	5	5	5	5	4	4	4	4	5	5	4	6	4	5	2	28	1	4	1	2	3	2
1195	6	5	5	4	4	4	4	4		5	5	5	5	4	3	3	5	5	5	6	4	5	5	29	1	4	1	2	3	2
1198	2	5	7	3	5	1	4	1		1	4	3	7	1	1	1	3	1	3	3	3	3	3	28	1	2	1	2	1	1
1200	5	6	5	5	4	4	4	6	5	4	6	5	6	6	3	3	6	5	6	5	5	5	6	26	2	2	1	2	6	2
1201	5	6	5	5	4	4	4	5	5	5	5	7	6	5	3	3	5	6	7	6	6	4	5	27	2	2	1	2	6	2
1202	5	6	5	5	4	4	4	5	5	4	4	5	5	2	4	3	5	5	5	5	6	4	4	28	2	2	1	2	6	2
1203	5	6	5	5	4	4	4	4	4	4	5	6	6	4	3	2	5	5	5	5	5	3	3	29	2	2	1	2	6	2
1204	4	6	2	4	5	2	4	2	1	7	6	5	6	7	7	2	5	4	4	3	4	4	7	26	2	3	1	2	6	1
1206	4	6	2	4	5	2	4	6	7	3	6	6	7	4	2	1	4	5	6	5	6	4	5	28	2	3	1	2	6	1
1207	4	6	2	4	5	2	4	5	7	3	4	4	3	7	3	1	4	4	4	4	4	3	5	29	2	3	1	2	6	1
1208	4	5	5	5	4	3	2	3	2	5	5	6	6	5	1	1	5	4	4	5	5	3	5	26	2	2	1	2	3	1
1209	4	5	5	5	4	3	2	4	4	4	5	5	5	5	1	1	5	4	4	5	5	4	5	27	2	2	1	2	3	1
1210	4	5	5	5	4	3	2	5	5	4	4	6	6	2	1	1	5	5	4	5	5	2	4	28	2	2	1	2	3	1
1211	4	5	5	5	4	3	2	4	4	4	4	4	4	4	1	1	4	4	4	4	4	1	4	29	2	2	1	2	3	1
1212	6	6	6	6	2	6	2	3	3	2	5	6	6	5	5	5	6	6	2	6	6	6	6	26	1	3	1	2	5	1
1213	6	6	6	6	2	6	2	6	6	6	5	5	5	6	5	5	5	5	3	5	5	5	5	27	1	3	1	2	5	1
1214	6	6	6	6	2	6	2	6	6	6	6	6	6	6	6	6	6	6	2	6	6	6	6	28	1	3	1	2	5	1
1215	6	6	6	6	2	6	2	3	2	3	5	5	5	5	5	5	6	6	2	5	7	5	6	29	1	3	1	2	5	1
1216	7	7	7	1	7	7	7	7	7	7	7	7	7	7	1	1	7	7	7	1	1	1	7	26	2	2	1	2	6	2
1217	7	7	7	1	7	7	7	7	7	7	7	7	7	7	1	1	6	7	7	7	7	7	7	27	2	2	1	2	6	2
1218	7	7	7	1	7	7	7	7	7	7	7	7	7	1	1	1	7	7	7	7	1	1	1	28	2	2	1	2	6	2
1219	7	7	7	1	7	7	7	5	7	6	7	7	7	6	1	6	4	7	7	7	5	3	7	29	2	2	1	2	6	2
1220	5	6	4	5	6	4	5	1	5	7	6	6	6	7	4	3	6	6	5	5	3	4	7	26	2	3	1	2	6	1
1221	5	6	4	5	6	4	5	3	5	4	5	6	6	5	5	6	5	6	6	5	5	3	5	27	2	3	1	2	6	1
1222	5	6	4	5	6	4	5	2	4	2	4	6	5	1	3	6	4	5	5	5	5	1	1	28	2	3	1	2	6	1
1223	5	6	4	5	6	4	5	2	2	2	6	6	6	5	5	6	5	3	3	2	5	4	5	29	2	3	1	2	6	1
1224	6	4	5	5	4	4	4	5	2	7	6	6	7	7	4	3	6	5	4	5	6	6	7	26	1	2	1	2	4	2
1225	6	4	5	5	4	4	4	5	6	5	5	5	6	6	4	3	6	5	4	5	6	6	7	27	1	2	1	2	4	2
1226	6	4	5	5	4	4	4	6	7	2	4	4	5	2	2	5	6	6	5	5	3	6	1	28	1	2	1	2	4	2
1227	6	4	5	5	4	4	4	5	3	6	5	4	3	5	2	2	5	5	4	3	4	5	4	29	1	2	1	2	4	2
1228	7	7	7	6	7	6	5	5	3	6	5	5	6	5	4	4	6	5	6	2	3	4	5	26	2	2	1	2	4	2
1229	7	7	7	6	7	6	5	6	5	5	6	6	6	6	4	4	6	6	2	7	7	6	5	27	2	2	1	2	4	2
1230	7	7	7	6	7	6	5	7	6	5	6	6	6	1	4	4	6	6	6	5	5	4	1	28	2	2	1	2	4	2
1231	7	7	7	6	7	6	5	6	6	2	5	5	5	5	2	5	6	6	6	5	4	4	5	29	2	2	1	2	4	2
1232	3	5	4	4	4	1	1	4	2	7	2	6	6	5	1	1	3	6	2	6	3	1	5	26	2	2	1	2	6	1
1233	3	5	4	4	4	1	1	6	6	6	6	6	6	6	1	1	5	5	6	5	5	1	7	27	2	2	1	2	6	1
1234	3	5	4	4	4	1	1	4	7	6	6	6	6	3	1	1	6	6	6	6	6	1	7	28	2	2	1	2	6	1
1236	7	4	6	5	2	6	1	4	1	7	6	6	6	6	6	1	6	6	4	2	4	1	5	26	2	2	1	2	1	2
1237	7	4	6	5	2	6	1	6	2	5	5	6	7	5	6	1	6	3	7	6	6	6	6	27	2	2	1	2	1	2
1238	7	4	6	5	2	6	1		5	1	5	5	6	1	5	5	5	5	4	5	5	5	2	28	2	2	1	2	1	2
1239	7	4	6	5	2	6	1	1	5	1	2	2	2	7	4	4	2	2	6	2	2	2	7	29	2	2	1	2	1	2
1240	6	5	4	5	6	3	3	5	5	6	6	6	7	6	3	3	6	5	4	6	6	5	6	26	1	2	1	2	1	2
1241	6	5	4	5	6	3	3	6	5	5	5	7	6	6	2	2	5	5	5	5	6	7	6	27	1	2	1	2	1	2
1242	6	5	4	5	6	3	3	2	3	2	3	3	3	1	6	6	3	3	3	5	5	3	1	28	1	2	1	2	1	2
1243	6	5	4	5	6	3	3	6		6	5	5	4	5	5	4	4	5	4	5	6	6	5	29	1	2	1	2	1	2
1244	5	2	2	2	4	1	2	5	1	7	6	6	5	7	1	1	6	4	5	2	4	5	6	26	2	3	1	2	5	1
1245	5	2	2	2	4	1	2	6	5	6	6	5	6	6	2	1	6	6	4	5	5	4	4	27	2	3	1	2	5	1
1246	5	2	2	2	4	1	2	6	3	3	4	5	3	1	1	1	3	4	2	4	4	2	2	28	2	3	1	2	5	1
1247	5	2	2	2	4	1	2	1	1	1	2	5	2	4	1	1	3	2	2	6	5	4	5	29	2	3	1	2	5	1
1248	4	6	6	6	5	4	7	4	2	7	6	6	6	6	6	1	5	5	7	5	5	5	6	26	2	2	1	2	5	2
1249	4	6	6	6	5	4	7	6	6	6	6	6	7	6	1	1	5	5	4	7	7	6	6	27	2	2	1	2	5	2
1250	4	6	6	6	5	4	7	6	6	6	6	6	6	5	1	1	5	6	7	6	6	6	5	28	2	2	1	2	5	2
1251	4	6	6	6	5	4	7	4	4	4	5	5	5	6	1	2	5	5	4	5	4	4	6	29	2	2	1	2	5	2
1252	4	5	4	5	4	6	6	6	2	7	4	5	6	6	1	1	4	6	4	3	4	5	6	26	2	3	1	2	4	2
1253	4	5	4	5	4	6	6	5	6	6	4	6	6	6	1	1	4	4	3	6	6	4	6	27	2	3	1	2	4	2
1254	4	5	4	5	4	6	6	5	6	1	4	4	6	1	1	1	4	6	2	4	2	1	2	28	2	3	1	2	4	2
1255	4	5	4	5	4	6	6	3	5	2	3	4	6	5	1	1	4	5	2	4	4	1	5	29	2	3	1	2	4	2
1256	6	6	4	4	7	4	4	4	4	5	6	4	6	6	2	2	6	6	3	6	6	2	2	26	1	2	1	2	6	1
1257	6	6	4	4	7	4	4	6	6	6	6	6	6	6	6	1	6	6	6	6	6	4	6	27	1	2	1	2	6	1
1258	6	6	4	4	7	4	4	6	6	6	4	3	6	4	2	2	5	5	4	4	5	5	5	28	1	2	1	2	6	1
1259	6	6	4	4	7	4	4	4	3	2	6	5	4	5	2	2	5	5	2	5	5	5	5	29	1	2	1	2	6	1
1260	6	6	6	6	6	5	6	7	6	7	7	7	7	7	1	1	7	7	7	6	7	4	7	26	2	4	1	2	5	1
1261	6	6	6	6	6	5	6	5	6	6	6	6	6	5	2	2	6	6	6	6	6	1	5	27	2	4	1	2	5	1
1262	6	6	6	6	6	5	6	6	7	6	6	6	6	2	2	1	6	6	6	6	6	2	4	28	2	4	1	2	5	1
1263	6	6	6	6	6	5	6	4	6	4	6	4	6	5	2	2	5	4	6	6	4	4	5	29	2	4	1	2	5	1
1264	5	5	4	5	4	5	3	5	5	5	5	5	5	5	2	2	5	5	3	5	5	5	5	26	2	2	1	2	4	1
1265	5	5	4	5	4	5	3	5	5	5	5	5	5	5	2	3	5	5	3	5	5	5	5	27	2	2	1	2	4	1
1266	5	5	4	5	4	5	3	5	5	5	5	5	5	5	2	2	5	5	3	5	5	5	5	28	2	2	1	2	4	1
1267	5	5	4	5	4	5	3	5	5	5	5	5	5	5	5	5	5	5	4	5	5	5	5	29	2	2	1	2	4	1
1268	4	4	2	3	4	4	4	5	5	5	5	5	5	5	5	5	5	5	3	5	5	5	5	26	2	4	1	2	3	2
1269	4	4	2	3	4	4	4	5	5	5	5	4	5	5	6	4	4	5	4	4	5	5	4	27	2	4	1	2	3	2
1270	4	4	2	3	4	4	4	4	4	4	5	5	5	5	5	5	5	5	3	5	5	5	5	28	2	4	1	2	3	2
1271	4	4	2	3	4	4	4	4	4	4	4	4	3	4	5	4	4	3	3	5	4	4	5	29	2	4	1	2	3	2
1272	7	6	6	6	7	6	5	4	2	6	6	6	6	6	3	2	6	5	6	5	5	5	6	26	1	2	1	2	5	1
1273	7	6	6	6	7	6	5	5	4	6	6	6	6	5	3	2	6	5	4	4	4	6	6	27	1	2	1	2	5	1
1274	7	6	6	6	7	6	5	6	4	6	5	6	6	1	3	3	6	6	5	6	6	6	3	28	1	2	1	2	5	1
1275	7	6	6	6	7	6	5	5	6	2	5	6	7	6	2	1	6	6	6	4	5	6	6	29	1	2	1	2	5	1
1276	6	6	5	4	6	3	4	5	3	7	5	6	4	7	1	1	5	4	6	5	6	4	7	26	1	3	1	2	3	2
1277	6	6	5	4	6	3	4	5	6	6	6	6	4	6	1	1	4	6	7	1	4	5	6	27	1	3	1	2	3	2
1278	6	6	5	4	6	3	4	6	7	4	7	4	4	2	1	1	5	4	6	5	2	3	6	28	1	3	1	2	3	2
1279	6	6	5	4	6	3	4	5	7	4	6	6	5	7	1	1	5	6	6	6	3	2	6	29	1	3	1	2	3	2
1280	1	7	7	5	1	4	1	1	5	6	5	6	7	7	1	1	5	6	4	5	5	2	7	26	1	3	1	2	4	1
1281	1	7	7	5	1	4	1	7	7	2	5	4	7	7	1	1	6	6	6	6	7	1	7	27	1	3	1	2	4	1
1282	1	7	7	5	1	4	1	6	5	6	6	6	6	1	1	1	5	5	4	5	5	2	1	28	1	3	1	2	4	1
1283	1	7	7	5	1	4	1	4	2	7	3	5	7	1	7	7	4	6	7	4	6	7	4	29	1	3	1	2	4	1
1284	5	6	6	5	3	5	4	3	2	5	5	6	5	5	5	5	5	3	4	2	4	4	4	26	1	2	1	2	6	1
1285	5	6	6	5	3	5	4	4	3	6	4	5	5	5	5	5	5	4	4	4	6	5	4	27	1	2	1	2	6	1
1286	5	6	6	5	3	5	4	3	3	4	5	5	4	3	5	5	5	4	4	5	4	4	3	28	1	2	1	2	6	1
1287	5	6	6	5	3	5	4	3	4	3	6	4	3	4	4	4	4	4	4	4	4	3	4	29	1	2	1	2	6	1
1288	6	7	5	3	3	3	2	6	6	6	6	6	7	6	4	4	6	6	6	6	6	6	6	26	2	2	1	2	5	1
1289	6	7	5	3	3	3	2	7	7	7	7	7	7	4	2	2	6	7	5	7	7	7	6	27	2	2	1	2	5	1
1290	6	7	5	3	3	3	2	6	5	5	6	5	6	2	4	4	6	6	5	7	6	6	6	28	2	2	1	2	5	1
1291	6	7	5	3	3	3	2	5	2	2	5	4	5	6	4	2	4	6	6	6	6	6	4	29	2	2	1	2	5	1
1292	6	6	4	3	6	4	4	6	6	6	6	6	6	6	6	3	6	6	2	6	6	6	7	26	2	3	1	2	2	1
1293	6	6	4	3	6	4	4	4	4	4	6	6	6	2	2	3	6	6	2	6	6	6	3	27	2	3	1	2	2	1
1294	6	6	4	3	6	4	4	6	6	3	4	5	5	1	6	1	1	1	7	4	4	1	1	28	2	3	1	2	2	1
1295	6	6	4	3	6	4	4	4	4	2	5	4	4	4	3	3	3	3	5	3	3	3	3	29	2	3	1	2	2	1
1296	7	5	6	4	2	3	4	7	6	6	7	7	5	6	5	5	6	5	4	5	4	4	7	26	2	2	1	2	3	1
1297	7	5	6	4	2	3	4	6	7	7	7	7	4	7	2	2	5	7	2	7	7	4	7	27	2	2	1	2	3	1
1298	7	5	6	4	2	3	4	6	5	6	6	4	5	3	5	5	6	7	3	6	4	4	4	28	2	2	1	2	3	1
1299	7	5	6	4	2	3	4	5	4	5	5	7	7	4	6	2	5	4	4	5	5	6	4	29	2	2	1	2	3	1
1300	4	4	3	3	4	3	2	6	2	5	5	5	4	4	4	4	4	4	4	4	4	4	4	26	2	2	1	2	6	1
1301	4	4	3	3	4	3	2	5	2	5	4	4	4	4	4	4	4	4	4	4	4	4	4	27	2	2	1	2	6	1
1302	4	4	3	3	4	3	2	4	2	2	4	4	4	4	4	4	4	4	4	4	4	4	4	28	2	2	1	2	6	1
1303	4	4	3	3	4	3	2	4	2	2	4	4	4	4	4	4	4	4	3	4	4	4	4	29	2	2	1	2	6	1
1304	7	6	6	6	6	5	6	6	6	6	6	6	7	6	7	4	6	6	6	6	6	6	7	26	2	5	1	2	1	3
1305	7	6	6	6	6	5	6	5	5	5	6	6	7	3	4	4	6	6	6	5	5	6	5	27	2	5	1	2	1	3
1306	7	6	6	6	6	5	6	5	5	5	5	5	6	4	5	5	6	6	6	5	5	5	5	28	2	5	1	2	1	3
1307	7	6	6	6	6	5	6	3	3	3	5	6	6	5	7	7	5	5	5	5	4	4	3	29	2	5	1	2	1	3
1308	7	7	7	5	7	5	5	4	1	1	7	6	6	6	7	7	7	7	4	1	1	7	2	26	1	0	1	2	3	1
1309	7	7	7	5	7	5	5	6	7	7	5	6	7	6	6	6	7	7	7	6	6	4	1	27	1	0	1	2	3	1
1310	7	7	7	5	7	5	5	7	7	7	7	5	6	1	1	6	5	7	3	5	6	7	1	28	1	0	1	2	3	1
1311	7	7	7	5	7	5	5	5	7	7	7	5	5	1	4	3	7	6	2	6	7	6	4	29	1	0	1	2	3	1
1312	6	6	7	6	2	4	3	6	1	7	4	6	7	5	1	1	6	4	5	1	1	2	5	26	1	2	1	2	6	1
1313	6	6	7	6	2	4	3	6	6	6	6	7	7	6	1	4	5	6	4	6	6	4	6	27	1	2	1	2	6	1
1314	6	6	7	6	2	4	3	7	7	3	6	6	7	1	1	1	6	6	4	5	5	4	4	28	1	2	1	2	6	1
1315	6	6	7	6	2	4	3	6	7	6	6	6	7	4	1	1	6	6	7	4	6	6	6	29	1	2	1	2	6	1
1316	1	6	6	6	1	4	1	1	1	2	4	3	3	4	7	1	3	3	4	4	3	1	4	26	1	3	1	2	3	1
1317	1	6	6	6	1	4	1	6	6	5	6	4	6	6	1	1	5	6	5	6	6	6	6	27	1	3	1	2	3	1
1318	1	6	6	6	1	4	1	6	6	6	5	6	6	3	1	1	5	6	5	5	5	3	2	28	1	3	1	2	3	1
1319	1	6	6	6	1	4	1	4	5	4	4	6	1	5	1	1	4	4	3	5	4	1	4	29	1	3	1	2	3	1
1320	5	6	5	6	3	6	3	5	3	6	6	7	7	7	4	5	5	3	5	5	6	6	6	26	2	3	1	2	5	1
1321	5	6	5	6	3	6	3	4	6	6	6	7	7	7	6	6	6	5	5	4	4	5	6	27	2	3	1	2	5	1
1322	5	6	5	6	3	6	3	5	5	4	5	5	6	1	5	5	6	5	4	5	5	5	5	28	2	3	1	2	5	1
1323	5	6	5	6	3	6	3	4	4	5	5	7	7	2	4	4	5	6	2	7	7	7	3	29	2	3	1	2	5	1
1324	3	7	4	6	2	7	7	4	4	7	6	6	6	7	5	5	5	6	6	6	4	4	7	26	1	2	1	2	5	2
1325	3	7	4	6	2	7	7	3	6	7	5	4	6	6	6	6	5	6	5	6	6	6	7	27	1	2	1	2	5	2
1326	3	7	4	6	2	7	7	5	5	5	5	7	6	1	6	6	5	5	6	4	5	5	1	28	1	2	1	2	5	2
1327	3	7	4	6	2	7	7	4	4	6	6	5	6	6	6	5	6	6	3	5	5	4	7	29	1	2	1	2	5	2
1328	5	7	6	6	6	5	2	5	2	7	7	7	7	7	7	1	7	6	7	5	6	5	7	26	2	2	1	2	1	1
1329	5	7	6	6	6	5	2	6	5	4	6	6	6	6	6	4	6	6	4	5	5	4	6	27	2	2	1	2	1	1
1330	5	7	6	6	6	5	2	3	5	4	5	4	5	1	7	7	5	2	6	7	7	5	4	28	2	2	1	2	1	1
1331	5	7	6	6	6	5	2	6	6	4	6	6	7	6	4	7	6	5	4	3	5	4	6	29	2	2	1	2	1	1
1332	1	7	7	7	7	7	4	3	3	7	7	7	6	4	7	1	7	7	3	7	7	7	4	26	2	3	1	2	6	1
1333	1	7	7	7	7	7	4	6	7	7	7	7	7	2	6	4	7	7	6	7	6	7	1	27	2	3	1	2	6	1
1334	1	7	7	7	7	7	4	5	5	5	6	2	7	1	2	7	7	4	4	2	2	3	1	28	2	3	1	2	6	1
1335	1	7	7	7	7	7	4	7	7		7	4	7	1	4	7	6	4	4	2	7	6	1	29	2	3	1	2	6	1
1336	2	2	3	4	2	1	1	6	2	6	5	6	5	6	1	1	4	4	5	2	2	1	6	26	1	2	1	2	6	2
1337	2	2	3	4	2	1	1	4	3	2	4	4	4	4	4	4	1	2	2	5	4	4	3	27	1	2	1	2	6	2
1339	2	2	3	4	2	1	1	4	6	6	3	5	4	1	1	1	3	3	1	4	4	2	3	29	1	2	1	2	6	2
1340	5	4	5	4	3	5	5	5	5	5	5	5	5	5	5	5	5	4	4	5	5	4	4	26	2	2	1	2	6	1
1341	5	4	5	4	3	5	5	6	6	6	6	6	6	6	6	6	5	5	3	5	5	5	5	27	2	2	1	2	6	1
1342	5	4	5	4	3	5	5	5	5	5	6	6	6	1	5	5	6	6	2	6	6	6	6	28	2	2	1	2	6	1
1343	5	4	5	4	3	5	5	5	4	4	5	5	5	5	5	4	5	5	3	5	5	5	5	29	2	2	1	2	6	1
1344	4	7	7	6	7	4	1	5	1	7	5	7	7	7	1	1	7	7	7	6	6	5	7	26	2	4	1	2	6	1
1345	4	7	7	6	7	4	1	5	5	6	7	7	7	7	1	1	7	7	7	7	7	7	7	27	2	4	1	2	6	1
1346	4	7	7	6	7	4	1	7	7	2	5	2	7	1	1	1	5	1	2	2	5	5	1	28	2	4	1	2	6	1
1347	4	7	7	6	7	4	1	6	5	5	6	1	5	5	1	1	1	5	3	2	2	3	5	29	2	4	1	2	6	1
1348	7	7	4	5	7	4	4	7	7	7	6	6	5	5	6	6	6	6	1	7	6	6	7	26	2	2	1	2	6	1
1349	7	7	4	5	7	4	4	5	5	4	5	4	3	4	3	3	5	4	3	3	3	4	3	27	2	2	1	2	6	1
1350	7	7	4	5	7	4	4	4	4	4	6	6	6	2	6	6	5	5	3	6	5	6	5	28	2	2	1	2	6	1
1351	7	7	4	5	7	4	4	1	1	1	7	7	4	7	7	6	4	5	7	6	5	5	6	29	2	2	1	2	6	1
1352	1	6	6	6	1	6	1	4	4	6	7	7	7	7	1	1	6	6	7	6	6	4	7	26	2	2	1	2	4	2
1353	1	6	6	6	1	6	1	7	7	7	5	7	7	7	1	1	6	7	6	7	7	7	7	27	2	2	1	2	4	2
1354	1	6	6	6	1	6	1	6	7	3	6	6	7	1	1	1	6	5	7	5	6	5	1	28	2	2	1	2	4	2
1355	1	6	6	6	1	6	1	7	7	6	7	6	7	6	1	1	6	7	7	6	6	5	6	29	2	2	1	2	4	2
1356	6	7	7	7	7	5	6	6	1	7	7	7	7	7	5	1	7	7	7	2	4	6	7	26	2	2	1	2	6	1
1357	6	7	7	7	7	5	6	3	3	3	7	7	7	7	4	3	7	7	7	6	6	6	7	27	2	2	1	2	6	1
1358	6	7	7	7	7	5	6	7	7	7	7	5	7	1	1	1	6	6	7	7	3	4	1	28	2	2	1	2	6	1
1359	6	7	7	7	7	5	6	7	7	4	6	6	5	6	5	4	5	6	7	5	5	5	6	29	2	2	1	2	6	1
1360	7	6	7	7	2	7	2	7	7	7	7	6	7	7	7	7	7	7	1	7	7	7	7	26	2	4	1	2	2	3
1361	7	6	7	7	2	7	2	7	7	7	7	7	6	7	7	7	7	7	2	7	7	6	7	27	2	4	1	2	2	3
1362	7	6	7	7	2	7	2	7	7	7	7	6	7	6	7	7	7	7	2	7	7	7	7	28	2	4	1	2	2	3
1363	7	6	7	7	2	7	2	6	7	6	7	7	6	7	6	7	7	6	1	7	6	7	7	29	2	4	1	2	2	3
1364	6	5	5	4	6	5	4	3	2	7	5	5	5	6	3	2	5	5	4	5	4	5	5	26	1	3	1	2	3	2
1365	6	5	5	4	6	5	4	5	5	6	5	7	7	7	3	2	4	5	5	5	5	5	6	27	1	3	1	2	3	2
1366	6	5	5	4	6	5	4	5	5	6	5	5	6	1	2	2	5	5	4	4	5	5	1	28	1	3	1	2	3	2
1367	6	5	5	4	6	5	4	4	4	1	4	7	6	5	2	2	4	4	4	5	5	5	4	29	1	3	1	2	3	2
1368	2	3	3	3	6	2	6	4	4	6	7	7	7	7	7	7	5	5	6	5	5	5	5	26	2	3	1	2	3	2
1369	2	3	3	3	6	2	6	5	7	7	7	7	7	7	4	4	7	7	4	7	7	7	7	27	2	3	1	2	3	2
1370	2	3	3	3	6	2	6	3	5	2	5	5	5	5	5	5	4	4	4	5	5	5	5	28	2	3	1	2	3	2
1371	2	3	3	3	6	2	6	2	3	3	5	5	5	7	7	7	5	5	3	5	5	5	5	29	2	3	1	2	3	2
1372	3	5	6	5	4	3	5	4	2	6	6	6	5	6	5	2	5	6	5	3	6	6	7	26	2	3	1	2	4	2
1373	3	5	6	5	4	3	5	4	5	5	5	6	5	5	3	3	5	6	5	6	6	4	6	27	2	3	1	2	4	2
1374	3	5	6	5	4	3	5	4	5	1	4	5	5	1	4	5	4	3	4	3	2	4	1	28	2	3	1	2	4	2
1375	3	5	6	5	4	3	5	2	4	2	4	3	5	4	4	3	4	3	3	3	3	3	4	29	2	3	1	2	4	2
1376	6	4	5	6	4	6	2	7	7	3	6	6	5	5	6	6	6	6	3	5	5	5	5	26	2	2	1	2	5	1
1377	6	4	5	6	4	6	2	6	5	5	6	6	5	5	6	5	6	6	3	5	6	6	5	27	2	2	1	2	5	1
1378	6	4	5	6	4	6	2	4	3	3	4	3	3	4	4	7	6	5	3	6	5	5	5	28	2	2	1	2	5	1
1379	6	4	5	6	4	6	2	2	3	4	6	6	5	1	7	7	7	5	2	5	6	7	5	29	2	2	1	2	5	1
1380	3	3	5	6	5	3	1	2	2	7	6	6	6	6	7	1	5	1	5	3	7	2	6	26	1	3	1	2	6	2
1381	3	3	5	6	5	3	1	5	6	1	6	5	7	6	1	6	6	6	5	7	1	2	7	27	1	3	1	2	6	2
1382	3	3	5	6	5	3	1	6	5	1	5	2	6	1	1	7	6	2	7	7	1	1	5	28	1	3	1	2	6	2
1383	3	3	5	6	5	3	1	6	7	4	4	5	7	6	2	5	5	7	3	7	6	3	6	29	1	3	1	2	6	2
1384	6	7	5	7	7	7	7	7	7	7	7	7	7	7	7	7	7	7	1	7	7	7	7	26	1	2	1	2	5	2
1385	6	7	5	7	7	7	7	5	5	5	5	5	5	5	5	5	5	5	3	5	5	5	5	27	1	2	1	2	5	2
1386	6	7	5	7	7	7	7	5	5	5	5	5	5	1	5	5	5	5	3	5	5	5	5	28	1	2	1	2	5	2
1387	6	7	5	7	7	7	7	4	4	6	6	6	6	6	4	4	5	5	3	5	5	5	5	29	1	2	1	2	5	2
1388	5	5	4	4	5	5	6	4	3	5	5	5	5	4	4	5	5	4	3	5	4	4	4	26	1	2	1	2	6	2
1389	5	5	4	4	5	5	6	3	4	2	4	5	4	6	6	6	4	4	4	4	3	3	5	27	1	2	1	2	6	2
1390	5	5	4	4	5	5	6	5	5	2	3	3	3	5	3	3	4	2	4	3	4	3	5	28	1	2	1	2	6	2
1391	5	5	4	4	5	5	6	3	4	2	5	4	4	2	6	6	4	3	4	4	5	4	2	29	1	2	1	2	6	2
1392	5	6	2	2	6	5	2	6	7	7	7	7	7	7	2	2	7	7	1	7	7	7	7	30	2	3	1	3	5	2
1394	5	6	2	2	6	5	2	3	5	5	5	3	5	3	1	1	5	5	5	5	5	5	4	31	2	3	1	3	5	2
1395	7	4	5	5	1	7	4	2	3	5	7	7	7	7	5	6	7	6	2	7	7	6	6	30	2	2	1	3	6	1
1396	7	4	5	5	1	7	4	5	5	5	6	4	4	5	5	5	5	5	4	6	6	7	5	28	2	2	1	3	6	1
1397	7	4	5	5	1	7	4	7	7	7	5	5	7	5	3	3	5	7	3	5	6	6	6	31	2	2	1	3	6	1
1398	6	7	7	6	6	4	5	7	7	7	5	7	7	7	2	2	6	6	7	7	7	6	7	30	2	3	1	3	6	1
1399	6	7	7	6	6	4	5	7	6	7	4	7	6	1	5	5	6	4	3	5	5	6	1	28	2	3	1	3	6	1
1400	6	7	7	6	6	4	5	5	3	3	7	7	7	1	2	4	7	5	7	7	7	5	1	31	2	3	1	3	6	1
1401	7	6	6	4	7	1	4	5	6	7	6	6	7	7	5	3	6	6	6	6	6	6	6	30	2	3	1	3	5	1
1402	7	6	6	4	7	1	4	5	6	2	5	3	5	2	4	6	5	2	3	6	3	6	3	28	2	3	1	3	5	1
1403	7	6	6	4	7	1	4	5	6	6	7	7	7	6	6	6	6	6	6	4	5	5	5	31	2	3	1	3	5	1
1404	7	7	7	6	7	5	5	6	5	6	6	6	6	1	4	3	6	6	6	7	6	6	4	30	1	2	1	3	2	2
1405	7	7	7	6	7	5	5	6	5	3	6	7	3	6	4	3	6	6	6	6	6	6	6	28	1	2	1	3	2	2
1406	7	7	7	6	7	5	5	6	5	6	6	5	6	1	4	3	6	6	6	6	7	7	5	31	1	2	1	3	2	2
1407	7	7	6	7	6	7	7	7	7	7	7	7	7	5	4	1	7	7	7	7	7	7	7	30	2	3	1	3	5	1
1408	7	7	6	7	6	7	7	6	6	6	7	4	6	1	4	4	6	6	6	6	5	5	4	28	2	3	1	3	5	1
1409	7	7	6	7	6	7	7	4	4	6	2	2	6	6	2	5	3	3	5	3	3	3	3	31	2	3	1	3	5	1
1410	5	6	4	5	6	6	6	5	5	6	4	7	7	7	4	2	4	6	2	6	5	7	7	30	2	5	1	3	5	2
1411	5	6	4	5	6	6	6	5	6	1	5	6	6	1	2	4	5	4	4	6	4	6	6	28	2	5	1	3	5	2
1412	5	6	4	5	6	6	6	7	6	6	4	4	7	6	2	2	6	5	6	5	6	7	6	31	2	5	1	3	5	2
1413	5	7	6	2	4	2	3	5	6	6	7	7	7	6	1	1	7	6	6	6	6	5	5	30	2	2	1	3	3	1
1414	5	7	6	2	4	2	3	6	6	7	7	7	7	6	1	1	7	7	7	6	7	6	6	28	2	2	1	3	3	1
1415	5	7	6	2	4	2	3	6	6	7	6	4	7	6	1	1	4	7	5	5	6	6	6	31	2	2	1	3	3	1
1416	7	7	7	7	7	7	2	7	7	7	7	7	7	7	4	4	7	7	7	7	7	7	7	30	1	2	1	3	4	2
1417	7	7	7	7	7	7	2	4	7	7	7	7	7	7	4	4	7	6	7	7	7	7	7	28	1	2	1	3	4	2
1418	7	7	7	7	7	7	2	7	7	7	7	7	7	7	1	1	7	7	7	7	7	7	7	31	1	2	1	3	4	2
1419	7	7	5	7	7	7	7	5	5	5	5	5	5	6	4	4	5	7	3	7	7	7	7	30	2	2	1	3	5	1
1420	7	7	5	7	7	7	7	7	7	7	7	7	7	5	5	5	7	7	4	7	7	7	4	28	2	2	1	3	5	1
1421	7	7	5	7	7	7	7	5	5	6	7	7	7	7	4	5	7	7	4	5	7	7	7	31	2	2	1	3	5	1
1422	5	5	7	5	6	4	4	6	7	7	7	7	7	6	4	4	6	7	4	6	6	7	7	30	1	2	1	3	4	1
1423	5	5	7	5	6	4	4	5	5	5	5	5	6	4	4	4	5	5	4	5	5	5	4	28	1	2	1	3	4	1
1424	5	5	7	5	6	4	4	5	5	5	5	5	6	3	4	4	5	5	3	6	6	5	4	31	1	2	1	3	4	1
1425	2	4	5	5	5	1	1	4	5	5	6	6	6	1	2	2	6	5	5	6	6	6	6	30	2	2	1	3	6	1
1426	2	4	5	5	5	1	1	6	6	6	2	2	5	2	1	1	4	6	5	6	6	6	7	28	2	2	1	3	6	1
1427	2	4	5	5	5	1	1	1	1	1	6	6	6	5	6	6	4	5	5	6	6	6	6	31	2	2	1	3	6	1
1428	2	4	7	7	3	1	7	7	7	7	7	7	7	7	1	1	7	7	4	7	7	7	7	30	2	2	1	3	6	1
1429	2	4	7	7	3	1	7	7	7	7	7	7	7	7	1	1	7	7	7	7	7	7	7	28	2	2	1	3	6	1
1430	2	4	7	7	3	1	7	7	7	7	7	7	7	7	1	1	7	7	3	7	7	7	7	31	2	2	1	3	6	1
1431	6	5	5	2	7	4	2	2	3	4	6	5	4	6	4	5	5	3	2	4	4	3	7	30	1	3	1	3	3	1
1432	6	5	5	2	7	4	2	3	3	5	5	6	4	3	5	5	4	3	4	5	4	4	4	28	1	3	1	3	3	1
1433	6	5	5	2	7	4	2	7	7	7	6	6	7	4	1	1	5	6	4	7	7	7	4	31	1	3	1	3	3	1
1434	5	6	7	6	3	5	6	6	6	6	6	7	7	7	6	7	6	7	4	7	6	6	7	30	2	2	1	3	4	2
1435	5	6	7	6	3	5	6	5	6	5	4	6	6	7	6	6	6	5	3	7	5	6	7	28	2	2	1	3	4	2
1436	5	6	7	6	3	5	6	4	6	5	5	7	7	6	5	5	6	5	4	5	5	6	5	31	2	2	1	3	4	2
1437	6	7	5	5	7	6	6	4	4	5	7	7	7	7	4	4	7	7	7	7	7	7	7	30	2	4	1	3	4	1
1438	6	7	5	5	7	6	6	4	4	4	5	5	5	3	4	4	5	5	6	5	1	6	7	28	2	4	1	3	4	1
1439	6	7	5	5	7	6	6	4	3	5	6	6	6	4	4	5	6	6	4	4	5	7	4	31	2	4	1	3	4	1
1440	4	7	7	6	7	2	4	4	5	5	7	7	7	1	1	1	7	7	7	7	6	7	7	30	2	3	1	3	1	1
1441	4	7	7	6	7	2	4	2	3	2	7	7	7	1	1	1	7	4	7	7	2	7	7	28	2	3	1	3	1	1
1442	4	7	7	6	7	2	4	2	2	2	6	5	7	1	1	1	6	6	7	7	7	7	7	31	2	3	1	3	1	1
1443	7	7	7	7	7	7	7	7	7	7	7	7	7	7	5	5	7	7	7	7	7	7	7	30	2	2	1	3	6	1
1444	7	7	7	7	7	7	7	7	7	7	7	7	7	7	7	5	7	7	7	7	7	7	7	28	2	2	1	3	6	1
1445	7	7	7	7	7	7	7	5	6	6	7	7	7	7	6	6	7	6	1	7	7	7	7	31	2	2	1	3	6	1
1446	7	7	6	6	7	4	6	6	6	6	6	6	6	6	4	4	6	6	6	6	6	6	6	32	2	4	2	1	2	1
1447	7	7	6	6	7	4	6	2	2	2	5	5	5	5	7	7	6	4	4	5	5	3	5	33	2	4	2	1	2	1
1448	7	7	6	6	7	4	6	4	4	6	6	6	6	6	6	6	6	6	6	6	6	6	6	34	2	4	2	1	2	1
1449	7	7	6	6	1	7	7	7	7	7	7	7	7	7	1	1	7	7	7	7	7	7	7	32	2	5	2	1	1	1
1450	7	7	6	6	1	7	7	6	1	7	7	7	7	7	6	1	7	7	7	7	7	7	7	33	2	5	2	1	1	1
1451	7	7	6	6	1	7	7	6	4	7	7	7	6	7	3	1	7	7	7	7	7	7	7	34	2	5	2	1	1	1
1452	5	6	7	5	5	6	5	6	6	7	6	6	6	6	5	5	6	6	2	6	6	6	6	32	2	2	2	1	1	2
1453	5	6	7	5	5	6	5	5	5	5	6	6	6	6	5	5	6	6	2	6	6	6	6	33	2	2	2	1	1	2
1454	5	6	7	5	5	6	5	5	5	6	6	6	6	6	5	5	6	6	2	6	6	6	6	34	2	2	2	1	1	2
1455	6	7	6	6	6	4	4	6	1	7	7	7	6	7	1	1	7	6	6	7	6	4	6	32	2	3	2	1	2	1
1456	6	7	6	6	6	4	4	5	7	2	2	1	7	7	1	2	7	5	6	6	3	3	2	33	2	3	2	1	2	1
1458	5	4	6	4	5	1	4	7	7	7	6	7	7	7	1	1	5	6	3	5	5	6	6	32	2	3	2	1	5	1
1460	5	4	6	4	5	1	4	5	5	5	2	5	4	7	7	1	4	5	2	5	5	5	6	34	2	3	2	1	5	1
1461	7	6	3	5	7	7	7	2	6	4	7	7	7	7	7	7	7	7	1	7	7	7	7	32	2	3	2	1	5	1
1462	7	6	3	5	7	7	7	5		7	7	4	7	6	7	7	7	7	1	7	7	7	6	33	2	3	2	1	5	1
1463	7	6	3	5	7	7	7	4	2	5	7	7	4	7	7	7	7	5	1	2	7	7	7	34	2	3	2	1	5	1
1465	7	7	4	7	7	5	7	6	6	6	5	7	7	7	7	7	7	7	7	4	5	4	7	33	2	4	2	1	3	2
1466	7	7	4	7	7	5	7	6	6	6	7	7	7	7	3	7	7	7	3	7	7	6	7	34	2	4	2	1	3	2
1467	6	6	6	6	7	5	4	5	5	5	5	5	5	6	6	6	6	6	2	6	6	5	5	32	1	3	2	1	1	2
1468	6	6	6	6	7	5	4	3	3	3	6	6	6	6	6	6	6	6	2	5	5	5	6	33	1	3	2	1	1	2
1469	6	6	6	6	7	5	4	2	2	2	5	5	5	5	5	5	6	6	2	6	6	6	6	34	1	3	2	1	1	2
1470	4	7	5	6	7	6	7	7	7	7	7	7	7	7	1	1	7	7	7	7	7	7	7	32	2	5	2	1	5	1
1471	4	7	5	6	7	6	7	4	4	4	6	4	3	5	1	1	5	6	7	6	6	4	5	33	2	5	2	1	5	1
1472	4	7	5	6	7	6	7	5	6	6	6	3	6	5	1	1	7	7	7	5	4	5	5	34	2	5	2	1	5	1
1473	7	5	6	5	6	5	6	7	6	6	7	6	7	7	6	5	7	6	3	5	6	7	6	32	1	2	2	1	3	1
1474	7	5	6	5	6	5	6	3	6	4	4	4	2	3	4	5	6	1	4	4	5	7	5	33	1	2	2	1	3	1
1475	7	5	6	5	6	5	6	4	3	5	6	4	6	7	4	6	6	5	5	6	5	6	6	34	1	2	2	1	3	1
1476	5	6	7	4	7	6	4	6	6	7	7	7	7	7	7	7	7	6	1	7	5	5	7	32	2	3	2	1	4	1
1477	5	6	7	4	7	6	4	6	5	6	2	7	2	4	4	4	3	6	4	4	4	4	4	33	2	3	2	1	4	1
1478	5	6	7	4	7	6	4	4	5	5	7	6	6	5	6	5	6	6	1	7	7	6	7	34	2	3	2	1	4	1
1479	6	7	4	6	6	7	3	7	7	7	7	7	7	7	4	4	7	7	7	7	7	7	7	32	2	3	2	1	3	2
1480	6	7	4	6	6	7	3	7	4	7	7	7	7	7	4	5	7	7	6	7	7	7	7	33	2	3	2	1	3	2
1481	6	7	4	6	6	7	3	6	5	7	6	7	7	7	2	4	7	7	3	7	7	7	7	34	2	3	2	1	3	2
1482	7	7	7	7	4	7	7	7	7	7	7	7	7	7	4	4	7	7	7	7	7	7	7	32	2	5	2	1	3	1
1483	7	7	7	7	4	7	7	4	5	5	7	7	7	6	7	7	7	7	7	7	5	6	6	33	2	5	2	1	3	1
1484	7	7	7	7	4	7	7	6	6	6	7	7	7	7	7	7	7	7	7	7	5	7	7	34	2	5	2	1	3	1
1485	7	6	7	6	6	7	6	5	6	6	7	7	7	6	4	1	7	6	7	7	7	7	7	32	2	5	2	1	4	1
1486	7	6	7	6	6	7	6	5	5	6	6	6	6	6	4	3	5	6	3	7	7	7	6	33	2	5	2	1	4	1
1487	7	6	7	6	6	7	6	4	5	5	7	6	6	7	1	1	7	5	7	7	7	7	7	34	2	5	2	1	4	1
1488	6	5	6	7	2	6	2	6	6	6	7	6	7	7	4	4	7	6	6	6	6	6	6	32	1	2	2	1	4	1
1489	6	5	6	7	2	6	2	5	3	3	6	6	6	6	4	4	6	6	6	6	6	5	6	33	1	2	2	1	4	1
1490	6	5	6	7	2	6	2	4	4	4	5	6	6	6	4	4	6	6	5	5	5	5	6	34	1	2	2	1	4	1
1491	3	6	5	4	3	5	4	2	2	2	3	5	5	5	6	6	5	5	4	5	4	3	4	32	2	2	2	1	2	1
1492	3	6	5	4	3	5	4	6	5	5	6	5	5	5	6	6	6	5	5	5	5	5	5	33	2	2	2	1	2	1
1493	3	6	5	4	3	5	4	5	3	3	5	4	5	5	6	3	5	5	5	5	5	5	5	34	2	2	2	1	2	1
1494	7	7	7	6	7	5	5	7	7	7	7	7	7	7	1	6	7	7	7	7	7	7	7	32	2	2	2	1	4	2
1495	7	7	7	6	7	5	5	5	2	2	3	3	2	4	7	7	3	3	3	4	4	4	4	33	2	2	2	1	4	2
1496	7	7	7	6	7	5	5	1	1	1	7	4	4	7	6	6	3	3	4	6	1	4	7	34	2	2	2	1	4	2
1497	5	3	5	5	2	2	7	7	7	7	7	7	7	7	1	1	7	6	6	7	7	7	7	32	2	5	2	1	6	1
1498	5	3	5	5	2	2	7	3	6	6	3	6	6	7	1	1	6	4	5	6	7	6	5	33	2	5	2	1	6	1
1499	5	3	5	5	2	2	7	3	3	4	6	6	7	6	1	1	4	3	1	2	2	5	7	34	2	5	2	1	6	1
1500	7	7	7	7	4	7	4	7	7	7	7	7	7	7	1	1	7	7	7	7	7	7	7	32	2	3	2	1	3	1
1501	7	7	7	7	4	7	4	7	5	7	7	7	7	5	4	4	7	7	7	7	7	7	4	33	2	3	2	1	3	1
1502	7	7	7	7	4	7	4	5	4	7	7	7	7	7	4	4	7	7	7	7	7	7	7	34	2	3	2	1	3	1
1503	7	4	7	6	7	6	4	5	5		5	7	7	6	2	2	6	7	4	7	6	6	7	32	1	3	2	1	5	1
1504	7	4	7	6	7	6	4	6		6	7	7	6	6	4	1	7	6	7	6	6	5	6	33	1	3	2	1	5	1
1505	7	4	7	6	7	6	4	5	4	7	5	6	6	6	4	4	6	6	4	6	6	6	7	34	1	3	2	1	5	1
1506	7	6	7	7	6	5	4	6	6	7	7	7	7	7	1	1	6	7	7	7	7	6	7	32	2	3	2	1	1	2
1507	7	6	7	7	6	5	4	5	6	4	7	7	6	6	3	4	6	7	3	6	7	7	7	33	2	3	2	1	1	2
1508	7	6	7	7	6	5	4	5	4	7	7	7	4	6	1	2	6	5	6	6	6	7	7	34	2	3	2	1	1	2
1509	7	6	6	6	6	6	4	7	7	4	7	7	7	7	1	7	6	6	5	7	6	6	5	32	2	2	2	1	6	1
1510	7	6	6	6	6	6	4	1	1	5	5	5	7	6	4	2	6	5	5	7	7	4	6	33	2	2	2	1	6	1
1511	7	6	6	6	6	6	4	1	1	4	4	5	6	6	5	2	5	5	4	5	5	5	6	34	2	2	2	1	6	1
1512	3	3	5	4	3	2	4	7	7	5	7	7	7	6	6	1	7	6	6	6	5	5	6	32	2	4	2	1	3	1
1513	3	3	5	4	3	2	4	2	2	5	5	6	5	5	2	1	5	5	5	5	6	4	6	33	2	4	2	1	3	1
1514	3	3	5	4	3	2	4	4	5	5	5	7	6	6	2	2	6	7	5	3	3	6	7	34	2	4	2	1	3	1
1515	5	6	6	6	4	5	2	7	7	7	6	7	7	7	1	1	6	7	7	7	7	7	7	32	2	3	2	1	1	2
1516	5	6	6	6	4	5	2	3	3	3	5	4	5	1	4	4	4	4	3	3	3	5	2	33	2	3	2	1	1	2
1517	5	6	6	6	4	5	2	5	6	5	6	6	4	6	3	3	5	6	5	2	4	3	5	34	2	3	2	1	1	2
1518	7	7	7	5	7	6	5	7	7	7	7	7	7	7	2	2	7	7	7	7	7	7	7	32	2	5	2	1	1	1
1519	7	7	7	5	7	6	5	2	2	2	7	2	2	4	6	6	5	4	7	4	5	2	4	33	2	5	2	1	1	1
1520	7	7	7	5	7	6	5	4	7	6	7	7	1	7	1	1	7	7	7	7	7	7	7	34	2	5	2	1	1	1
1521	5	7	6	7	7	5	5	5	7	4	7	7	5	6	1	4	7	7	6	5	5	5	6	32	1	5	2	1	4	1
1522	5	7	6	7	7	5	5	5	5	4	6	6	6	6	1	1	6	6	4	6	6	4	6	33	1	5	2	1	4	1
1523	5	7	6	7	7	5	5	4	4	6	5	6	6	6	4	4	5	6	5	6	5	5	6	34	1	5	2	1	4	1
1524	4	6	7	5	4	4	2	4	6	6	6	7	7	7	1	1	6	6	4	6	6	4	6	32	2	2	2	1	5	1
1525	4	6	7	5	4	4	2	5	3	6	4	4	6	5	1	1	5	5	4	4	5	4	5	33	2	2	2	1	5	1
1526	4	6	7	5	4	4	2	3	4	5	5	5	7	7	1	1	5	5	3	4	4	4	6	34	2	2	2	1	5	1
1527	4	1	7	4	1	2	4	7	7	6	6	5	7	7	1	1	4	5	4	6	6	7	7	32	2	5	2	1	1	1
1528	4	1	7	4	1	2	4	3	1	3	1	1	5	6	1	1	3	1	2	6	7	2	5	33	2	5	2	1	1	1
1529	4	1	7	4	1	2	4	1	4	1	3	3	3	7	1	1	3	3	3	1	1	1	7	34	2	5	2	1	1	1
1530	7	7	6	6	1	5	2	7	7	7	7	7	7	6	4	4	7	7	4	7	7	6	6	32	2	3	2	1	3	1
1531	7	7	6	6	1	5	2	5	6	6	7	7	7	6	4	1	6	6	4	7	7	7	6	33	2	3	2	1	3	1
1532	7	7	6	6	1	5	2	7	4	7	6	7	7	7	4	2	7	7	5	6	3	5	7	34	2	3	2	1	3	1
1533	7	1	4	4	4	6	5	4	4	4	4	4	4	4	4	4	3	4	5	3	4	3	3	32	2	2	2	1	5	1
1534	7	1	4	4	4	6	5	3	2	3	4	4	4	4	4	4	3	3	2	4	4	4	4	33	2	2	2	1	5	1
1535	7	1	4	4	4	6	5	1	1	3	3	3	4	3	3	5	3	3	2	3	3	3	3	34	2	2	2	1	5	1
1536	7	7	6	6	6	5	7	6		7	7	6	7	6	4	5	6	7	6	7	7	7	6	32	1	2	2	1	4	2
1537	7	7	6	6	6	5	7	5		7	6	6	7	6	4	5	6	6	3	7	7	7	6	33	1	2	2	1	4	2
1538	7	7	6	6	6	5	7	6		7	6	6	7	6	5	6	6	6	6	7	7	7	6	34	1	2	2	1	4	2
1539	6	5	7	6	3	6	6	4	7	7	7	7	7	7	7	7	7	6	7	7	7	7	7	32	2	2	2	1	5	1
1540	6	5	7	6	3	6	6	7	7	7	7	7	7	7	7	7	7	7	1	7	7	7	7	33	2	2	2	1	5	1
1541	6	5	7	6	3	6	6	2	7	7	7	7	7	7	7	7	7	5	6	7	7	7	7	34	2	2	2	1	5	1
1542	7	7	7	6	7	6	7	7	7	7	7	7	7	7	1	1	7	7	7	7	7	7	7	32	2	3	2	1	2	1
1543	7	7	7	6	7	6	7	5	3	4	7	6	7	6	3	2	7	6	7	7	7	6	6	33	2	3	2	1	2	1
1544	7	7	7	6	7	6	7	5	5	5	7	5	7	7	4	1	7	7	7	7	7	4	7	34	2	3	2	1	2	1
1545	7	5	4	5	7	7	7	6	7	6	7	7	7	7	7	7	7	6	2	7	6	6	6	32	2	4	2	1	6	1
1546	7	5	4	5	7	7	7	3	3	7	5	4	5	7	5	7	6	7	4	7	6	2	6	33	2	4	2	1	6	1
1547	7	5	4	5	7	7	7	6	5	5	6	5	5	7	3	4	3	4	4	5	7	2	5	34	2	4	2	1	6	1
1548	7	7	7	7	1	7	1	7	7	7	7	7	7	7	7	7	7	7	1	7	7	7	7	32	2	3	2	1	1	1
1549	7	7	7	7	1	7	1	7	7	7	7	7	7	7	7	7	7	7	1	7	7	7	7	33	2	3	2	1	1	1
1550	7	7	7	7	1	7	1	7	7	7	7	7	7	7	7	7	7	7	1	7	7	7	7	34	2	3	2	1	1	1
1551	5	6	5	6	1	4	5	3	5	7	7	7	7	7	5	1	6	6	4	6	5	7	7	32	1	2	2	1	6	1
1552	5	6	5	6	1	4	5	1	1	1	5	7	7	6	1	1	1	1	1	7	5	5	6	33	1	2	2	1	6	1
1553	5	6	5	6	1	4	5	4	5	1	6	7	7	7	1	1	6	5	2	6	7	7	7	34	1	2	2	1	6	1
1554	5	6	6	6	4	5	6	5	6	6	6	6	6	6	4	4	6	6	5	5	5	5	6	32	1	3	2	1	5	1
1555	5	6	6	6	4	5	6	6	6	6	6	6	7	7	6	5	6	7	5	7	6	7	7	33	1	3	2	1	5	1
1556	5	6	6	6	4	5	6	5	5	5	6	4	6	4	4	5	6	6	5	4	5	6	5	34	1	3	2	1	5	1
1557	5	6	5	4	4	4	4	6	6	6	5	5	5	5	5	5	5	5	3	5	5	4	6	32	2	4	2	1	4	1
1558	5	6	5	4	4	4	4	4	4	5	4	4	5	5	4	4	4	4	4	4	4	4	4	33	2	4	2	1	4	1
1559	5	6	5	4	4	4	4	4	4	4	6	6	7	7	5	4	6	6	3	6	6	6	7	34	2	4	2	1	4	1
1560	6	7	7	6	5	7	7	5	7	5	5	2	5	3	6	7	5	6	4	6	4	6	4	32	1	3	2	1	6	1
1561	6	7	7	6	5	7	7	6	3	5	5	6	5	4	6	7	4	6	2	6	5	6	6	33	1	3	2	1	6	1
1562	6	7	7	6	5	7	7	4	5	5	5	6	5	6	5	6	3	4	5	3	3	4	3	34	1	3	2	1	6	1
1563	5	7	7	7	2	6	5	7	7	7	7	7	7	7	1	1	7	7	7	7	7	7	7	32	2	3	2	1	1	2
1564	5	7	7	7	2	6	5	5	4	6	7	7	7	7	2	2	7	7	7	7	7	7	7	33	2	3	2	1	1	2
1565	5	7	7	7	2	6	5	2	2	7	7	7	7	7	1	2	7	7	1	7	7	7	7	34	2	3	2	1	1	2
1566	6	6	5	5	2	5	4	2	2	2	6	6	6	6	4	3	4	5	3	5	5	6	6	32	2	2	2	1	6	2
1567	6	6	5	5	2	5	4	6	6	6	7	7	7	7	7	7	5	5	5	6	6	6	6	33	2	2	2	1	6	2
1568	6	6	5	5	2	5	4	4	3	3	7	7	6	6	6	6	6	4	2	6	6	5	3	34	2	2	2	1	6	2
1569	6	4	2	5	3	5	7	6	6	6	6	7	7	7	5	5	7	7	2	6	7	6	6	32	2	5	2	1	3	2
1570	6	4	2	5	3	5	7	2	2	7	4	2	3	3	5	4	4	5	6	6	6	5	5	33	2	5	2	1	3	2
1571	6	4	2	5	3	5	7	2	2	7	4	7	5	7	5	4	5	3	2	2	2	3	7	34	2	5	2	1	3	2
1572	6	7	6	6	6	5	3	7	7	6	7	7	6	7	4	3	6	7	7	7	6	6	7	32	2	2	2	1	3	1
1573	6	7	6	6	6	5	3	5	5	6	6	6	7	6	4	3	6	6	2	7	7	5	6	33	2	2	2	1	3	1
1574	6	7	6	6	6	5	3	5	5	6	6	6	6	6	4	3	6	5	4	5	5	6	7	34	2	2	2	1	3	1
1575	7	7	5	6	7	7	6	5	5	5	6	6	6	6	6	6	6	6	2	6	6	6	6	32	1	2	2	1	5	1
1576	7	7	5	6	7	7	6	6	7	7	6	6	7	7	6	7	7	6	2	6	6	6	6	33	1	2	2	1	5	1
1577	7	7	5	6	7	7	6	7	7	7	7	7	7	7	7	7	7	7	1	7	7	7	7	34	1	2	2	1	5	1
1578	7	6	5	6	5	6	4	7	7	7	7	6	7	7	1	7	7	6	6	7	7	7	7	32	1	2	2	1	4	2
1579	7	6	5	6	5	6	4	2	2	2	3	2	4	4	1	1	2	4	4	6	6	4	4	33	1	2	2	1	4	2
1580	7	6	5	6	5	6	4	5	6	4	5	5	6	7	1	7	6	5	6	6	5	7	7	34	1	2	2	1	4	2
1581	6	5	4	5	3	6	4	7	7	7	7	7	7	7	7	7	7	7	6	7	7	7	7	32	2	3	2	1	5	1
1582	6	5	4	5	3	6	4	1	1	1	4	4	4	4	3	4	4	4	4	4	4	4	4	33	2	3	2	1	5	1
1583	6	5	4	5	3	6	4	6	6	6	7	6	7	7	3	3	7	7	1	7	7	6	7	34	2	3	2	1	5	1
1584	7	4	4	4	7	4	5	7	7	7	7	7	7	7	7	7	7	7	7	7	6	7	7	32	1	3	2	1	4	1
1585	7	4	4	4	7	4	5	3	2	1	2	2	2	2	3	3	2	3	6	2	2	2	1	33	1	3	2	1	4	1
1586	7	4	4	4	7	4	5	6	6	6	6	5	6	5	4	5	5	4	6	5	4	4	5	34	1	3	2	1	4	1
1587	7	6	7	7	1	5	4	7	7	7	7	7	7	7	1	1	7	7	5	7	7	7	7	32	2	4	2	1	4	1
1588	7	6	7	7	1	5	4	4	4	5	6	4	5	6	4	4	5	6	2	7	7	7	7	33	2	4	2	1	4	1
1589	7	6	7	7	1	5	4	5	5	6	7	7	7	7	4	4	7	5	5	5	4	6	6	34	2	4	2	1	4	1
1590	6	6	6	6	6	3	7	6	6	6	5	4	4	6	5	4	4	4	2	5	6	5	6	32	1	3	2	1	3	2
1591	6	6	6	6	6	3	7	6	5	6	6	6	6	5	2	2	5	4	3	6	5	6	4	33	1	3	2	1	3	2
1592	6	6	6	6	6	3	7	6	6	6	6	6	6	6	2	2	6	6	4	6	6	6	7	34	1	3	2	1	3	2
1593	5	4	7	7	6	5	6	7	7	7	7	7	7	6	2	2	7	7	7	7	7	6	7	32	2	4	2	1	5	1
1594	5	4	7	7	6	5	6	4	4	6	6	6	6	6	2	2	6	5	6	6	6	5	6	33	2	4	2	1	5	1
1595	5	4	7	7	6	5	6	2	3	7	6	7	7	7	1	2	6	6	6	6	4	6	7	34	2	4	2	1	5	1
1596	6	5	6	5	7	6	7	6	6	6	6	7	7	6	1	4	7	6	6	7	6	7	7	32	1	3	2	1	3	1
1597	6	5	6	5	7	6	7	6	2	7	6	6	6	5	7	2	6	6	6	6	5	6	6	33	1	3	2	1	3	1
1598	6	5	6	5	7	6	7	4	5	6	6	7	7	5	4	2	5	3	4	5	6	6	6	34	1	3	2	1	3	1
1599	5	5	6	6	4	5	4	5	5	6	6	7	6	6	4	3	5	4	1	6	5	4	4	32	2	2	2	1	3	1
1600	5	5	6	6	4	5	4	2	2	3	4	5	6	5	3	3	5	4	2	6	5	4	6	33	2	2	2	1	3	1
1601	5	5	6	6	4	5	4	5	4	6	5	6	5	7	5	5	6	6	3	4	6	4	7	34	2	2	2	1	3	1
1602	6	7	7	7	2	7	6	7	7	7	7	7	7	7	4	4	7	7	5	7	7	7	7	32	2	3	2	1	5	2
1603	6	7	7	7	2	7	6	5	4	7	7	7	4	6	4	4	7	7	4	7	7	6	6	33	2	3	2	1	5	2
1604	6	7	7	7	2	7	6	5	4	6	7	7	2	7	7	6	7	7	2	6	6	6	7	34	2	3	2	1	5	2
1605	6	7	7	6	6	6	4	6	7	6	7	7	7	7	2	2	7	6	6	7	7	6	7	32	2	4	2	1	6	1
1606	6	7	7	6	6	6	4	5	4	6	7	6	6	7	3	2	7	7	6	7	6	6	6	33	2	4	2	1	6	1
1607	6	7	7	6	6	6	4	4	5	7	7	7	7	7	2	2	7	6	6	6	6	7	7	34	2	4	2	1	6	1
1608	7	7	6	6	2	5	1	6	7	7	7	6	7	7	2	2	6	7	4	5	7	6	7	32	2	5	2	1	3	1
1609	7	7	6	6	2	5	1	1	2	2	5	4	5	5	2	2	5	3	2	6	6	5	5	33	2	5	2	1	3	1
1610	7	7	6	6	2	5	1	5	5	5	6	5	6	7	2	2	6	4	2	5	5	5	5	34	2	5	2	1	3	1
1611	7	5	7	6	7	6	7	7	7	7	7	6	7	7	2	1	7	7	7	7	7	7	7	32	2	5	2	1	2	2
1612	7	5	7	6	7	6	7	6	6	7	6	5	6	7	2	1	6	5	6	7	7	7	7	33	2	5	2	1	2	2
1613	7	5	7	6	7	6	7	6	6	6	6	5	6	7	2	2	7	6	5	6	6	6	7	34	2	5	2	1	2	2
1614	7	7	6	5	7	6	2	7	7	7	7	6	7	7	1	1	6	6	5	6	6	6	6	32	1	3	2	1	5	2
1615	7	7	6	5	7	6	2	7	7	7	5	6	7	6	1	1	5	7	4	6	6	6	6	33	1	3	2	1	5	2
1616	7	7	6	5	7	6	2	7	6	6	6	6	6	6	1	1	6	6	2	6	5	5	6	34	1	3	2	1	5	2
1617	4	2	2	2	5	2	3	4	6	6	6	6	5	6	6	6	5	5	6	5	5	5	5	32	1	3	2	1	3	2
1618	4	2	2	2	5	2	3	1	2	2	3	3	5	4	5	5	3	3	3	4	5	4	4	33	1	3	2	1	3	2
1619	4	2	2	2	5	2	3	3	3	4	4	4	5	6	5	3	4	5	4	4	5	5	4	34	1	3	2	1	3	2
1620	7	5	6	6	2	5	4	7	7	7	7	7	7	7	1	1	7	7	4	6	6	5	7	32	2	3	2	1	3	1
1621	7	5	6	6	2	5	4	7	7	7	7	7	7	7	1	1	7	7	4	6	6	6	6	33	2	3	2	1	3	1
1622	7	5	6	6	2	5	4	4	4	6	5	7	7	7	7	1	6	7	3	7	6	6	6	34	2	3	2	1	3	1
1623	7	7	7	6	6	5	6	7	7	6	7	7	7	7	1	1	7	7	7	7	7	7	7	32	1	5	2	1	1	1
1624	7	7	7	6	6	5	6	7	5	6	7	6	6	6	2	2	7	7	7	7	6	6	6	33	1	5	2	1	1	1
1625	7	7	7	6	6	5	6	6	6	6	7	7	6	7	1	1	7	7	7	7	7	7	7	34	1	5	2	1	1	1
1626	7	6	6	5	7	5	5	6	6	6	6	7	6	7	5	5	6	6	6	6	6	6	6	32	1	5	2	1	3	1
1627	7	6	6	5	7	5	5	5	5	5	6	6	6	5	5	6	6	6	6	5	6	5	5	33	1	5	2	1	3	1
1628	7	6	6	5	7	5	5	5	5	6	6	6	5	6	4	4	6	5	6	5	5	6	5	34	1	5	2	1	3	1
1629	7	7	7	6	1	4	6	7	7	7	7	7	7	7	1	1	7	7	7	7	7	7	7	32	2	2	2	1	4	1
1630	7	7	7	6	1	4	6	6	5	5	7	4	7	6	1	1	6	5	7	7	7	5	7	33	2	2	2	1	4	1
1631	7	7	7	6	1	4	6	6	5	7	7	7	7	7	2	1	7	6	7	7	7	7	7	34	2	2	2	1	4	1
1632	7	6	6	6	6	3	3	7	7	7	7	7	7	7	3	3	6	7	6	7	7	7	7	32	2	3	2	1	2	1
1633	7	6	6	6	6	3	3	5	5	5	6	7	7	7	4	4	6	6	3	5	5	6	6	33	2	3	2	1	2	1
1634	7	6	6	6	6	3	3	4	5	7	6	7	7	7	3	3	6	7	5	7	7	7	7	34	2	3	2	1	2	1
1635	7	6	6	6	6	5	4	6	6	6	6	6	7	7	3	2	6	6	4	6	7	7	7	32	2	4	2	1	3	2
1636	7	6	6	6	6	5	4	4	4	4	5	5	6	5	5	5	5	5	4	5	5	5	4	33	2	4	2	1	3	2
1637	7	6	6	6	6	5	4	4	4	4	5	5	5	5	3	3	5	5	5	3	3	6	6	34	2	4	2	1	3	2
1638	4	6	6	6	3	4	3	6	6	6	7	7	7	7	1	4	7	7	7	7	7	7	7	32	1	3	2	1	3	2
1639	4	6	6	6	3	4	3	5	6	7	7	7	7	7	1	4	6	6	1	6	6	7	7	33	1	3	2	1	3	2
1640	4	6	6	6	3	4	3	6	6	6	7	7	7	7	1	4	7	7	7	7	7	7	7	34	1	3	2	1	3	2
1641	7	7	7	6	7	6	7	7	7	7	7	7	7	7	1	1	7	7	7	7	7	7	6	32	2	3	2	1	1	1
1642	7	7	7	6	7	6	7	1	1	2	2	1	7	1	7	1	4	1	7	7	4	4	3	33	2	3	2	1	1	1
1643	7	7	7	6	7	6	7	1	1	7	5	5	7	7	7	1	6	6	7	6	4	6	7	34	2	3	2	1	1	1
1644	4	5	7	7	4	3	1	6	4	7	4	7	7	7	3	1	6	4	4	7	7	4	7	32	2	5	2	1	3	1
1645	4	5	7	7	4	3	1	3	2	2	4	7	7	7	7	4	5	7	6	4	4	2	7	33	2	5	2	1	3	1
1646	4	5	7	7	4	3	1	2	2	4	5	7	6	7	1	1	5	3	5	5	5	2	7	34	2	5	2	1	3	1
1647	6	7	6	6	6	7	5	7	7	6	7	7	6	6	2	2	7	6	7	7	7	7	6	32	2	4	2	1	5	1
1648	6	7	6	6	6	7	5	4	2	6	6	3	6	5	4	4	6	6	5	6	5	5	5	33	2	4	2	1	5	1
1649	6	7	6	6	6	7	5	5	5	6	7	7	7	7	4	4	6	7	6	7	7	7	7	34	2	4	2	1	5	1
1650	6	6	6	7	4	3	2	6	7	7	7	7	7	7	1	4	6	6	4	7	7	4	2	32	2	3	2	1	5	2
1651	6	6	6	7	4	3	2	3	4	4	7	7	7	5	1	5	5	3	4	4	4	4	4	33	2	3	2	1	5	2
1652	6	6	6	7	4	3	2	4	3	3	7	7	7	6	1	3	5	1	4	5	5	3	6	34	2	3	2	1	5	2
1653	7	4	6	6	5	6	6	7	7	7	7	7	7	7	1	1	7	7	7	7	7	7	7	32	2	5	2	1	2	2
1654	7	4	6	6	5	6	6	5	4	7	6	5	4	5	4	3	4	5	4	6	5	5	4	33	2	5	2	1	2	2
1655	7	4	6	6	5	6	6	5	6	5	4	5	5	5	2	2	5	5	3	5	5	5	5	34	2	5	2	1	2	2
1656	7	7	7	7	7	6	7	7	7	7	7	7	7	7	2	2	7	7	7	7	7	7	7	32	2	3	2	1	4	3
1657	7	7	7	7	7	6	7	7	7	7	7	7	7	6	4	4	7	7	7	7	7	7	7	33	2	3	2	1	4	3
1658	7	7	7	7	7	6	7	4	4	7	7	7	7	7	7	2	7	6	7	7	3	1	7	34	2	3	2	1	4	3
1659	6	6	7	7	1	7	1	6	6	6	7	7	7	7	5	7	7	6	7	7	7	7	7	32	2	2	2	1	1	2
1660	6	6	7	7	1	7	1	3	3	4	6	6	7	7	7	7	7	6	2	6	6	7	7	33	2	2	2	1	1	2
1661	6	6	7	7	1	7	1	1	1	4	7	7	7	7	1	1	6	3	6	4	4	6	7	34	2	2	2	1	1	2
1662	5	7	7	7	6	5	1	6	6	6	5	6	6	6	6	5	5	6	3	6	7	7	3	32	2	2	2	1	1	1
1663	5	7	7	7	6	5	1	1	2	3	2	3	2	3	2	3	4	3	2	4	3	2	3	33	2	2	2	1	1	1
1664	5	7	7	7	6	5	1	7	7	7	5	6	6	5	6	5	5	6	3	6	5	6	6	34	2	2	2	1	1	1
1665	6	6	5	4	4	6	4	7	7	7	7	7	7	7	1	1	7	7	1	7	7	6	7	32	2	3	2	1	6	1
1666	6	6	5	4	4	6	4	4	7	4	4	1	6	7	1	1	4	6	4	6	6	6	6	33	2	3	2	1	6	1
1667	6	6	5	4	4	6	4	5	6	6	6	7	6	7	7	7	6	5	4	1	1	7	7	34	2	3	2	1	6	1
1668	6	7	7	7	6	5	7	6	6	6	6	6	6	6	7	7	6	6	4	6	6	6	6	32	2	3	2	1	3	1
1669	6	7	7	7	6	5	7	6	6	6	6	6	6	6	7	7	6	6	4	5	6	6	6	33	2	3	2	1	3	1
1670	6	7	7	7	6	5	7	6	6	6	6	6	6	6	7	7	6	6	2	6	6	6	6	34	2	3	2	1	3	1
1672	7	5	5	6	2	7	6	7	1	7	4	4	5	5	3	3	5	5	4	5	5	4	4	33	2	4	2	1	5	1
1674	7	7	4	4	4	5	4	4	5	3	4	4	5	3	4	4	4	4	4	4	4	4	4	32	2	2	2	1	5	1
1675	7	7	4	4	4	5	4	4	5	4	4	4	5	3	4	4	4	3	3	4	4	4	4	33	2	2	2	1	5	1
1676	7	7	4	4	4	5	4	4	3	4	4	4	3	4	4	3	4	3	4	5	4	4	4	34	2	2	2	1	5	1
1677	7	5	5	5	4	7	1	7	7	7	7	7	7	7	7	7	7	7	1	7	7	7	7	32	2	2	2	1	6	2
1678	7	5	5	5	4	7	1	6	5	5	7	7	5	4	4	2	7	3	5	7	7	7	7	33	2	2	2	1	6	2
1679	7	5	5	5	4	7	1	7	7	7	7	7	7	7	7	7	7	7	1	7	7	7	7	34	2	2	2	1	6	2
1680	7	7	7	7	3	6	1	6	6	7	7	7	7	7	1	1	7	7	7	7	7	7	7	32	2	3	2	1	3	2
1681	7	7	7	7	3	6	1	5	6	7	7	7	7	7	1	1	7	7	6	7	2	7	7	33	2	3	2	1	3	2
1682	7	7	7	7	3	6	1	3	3	7	7	7	7	7	1	1	5	6	7	6	7	7	7	34	2	3	2	1	3	2
1683	7	6	6	7	7	7	7	6	6	6	6	6	6	6	7	7	6	6	6	6	6	6	6	32	1	3	2	1	3	2
1684	7	6	6	7	7	7	7	3	4	4	6	6	6	5	1	5	4	4	7	3	5	5	5	33	1	3	2	1	3	2
1685	7	6	6	7	7	7	7	6	4	7	7	7	6	6	7	7	6	6	6	6	6	6	6	34	1	3	2	1	3	2
1686	5	4	7	7	7	5	7	7	7	7	7	7	7	7	1	1	7	7	7	7	7	7	7	32	1	2	2	1	2	2
1687	5	4	7	7	7	5	7	1	1	7	2	1	7	7	1	1	2	6	1	6	6	7	7	33	1	2	2	1	2	2
1688	5	4	7	7	7	5	7	1	1	1	7	1	1	7	5	4	6	6	3	5	7	7	7	34	1	2	2	1	2	2
1689	7	6	7	7	7	7	4	6	7	7	6	7	7	7	2	2	7	6	3	7	7	7	7	32	1	3	2	1	3	2
1690	7	6	7	7	7	7	4	5	4	6	6	1	7	4	4	4	6	5	3	7	7	7	5	33	1	3	2	1	3	2
1691	7	6	7	7	7	7	4	5	7	7	6	7	7	7	5	5	7	6	4	7	7	7	7	34	1	3	2	1	3	2
1692	7	6	7	4	7	6	7	6	7	7	7	7	7	7	4	4	7	7	6	7	7	7	7	32	1	3	2	1	3	2
1693	7	6	7	4	7	6	7	6	5	7	5	7	7	7	4	3	6	7	3	7	7	7	7	33	1	3	2	1	3	2
1694	7	6	7	4	7	6	7	7	6	7	7	6	7	7	4	4	7	7	6	7	7	7	7	34	1	3	2	1	3	2
1695	7	5	6	6	5	6	5	3	3	6	6	5	6	5	3	3	5	6	4	6	5	6	4	32	1	2	2	1	5	2
1696	7	5	6	6	5	6	5	6	2	3	6	5	6	6	4	4	5	6	5	6	5	4	5	33	1	2	2	1	5	2
1697	7	5	6	6	5	6	5	6	1	6	6	6	6	6	5	4	6	5	3	6	6	6	6	34	1	2	2	1	5	2
1698	4	4	7	6	4	7	2	6	6	6	5	6	5	5	5	5	4	5	3	6	6	6	6	32	2	2	2	1	6	1
1699	4	4	7	6	4	7	2	6	6	6	6	6	6	6	6	6	6	6	3	6	6	5	6	33	2	2	2	1	6	1
1700	4	4	7	6	4	7	2	4	4	4	4	4	3	3	3	3	3	4	4	4	6	4	4	34	2	2	2	1	6	1
1701	6	7	4	5	6	4	6	6	7	5	7	7	6	6	1	1	7	7	7	6	6	6	6	32	1	3	2	1	3	2
1702	6	7	4	5	6	4	6	6	2	7	6	6	5	6	1	1	5	6	2	7	7	6	2	33	1	3	2	1	3	2
1703	6	7	4	5	6	4	6	2	2	6	6	6	5	6	1	1	3	3	7	6	6	5	6	34	1	3	2	1	3	2
1704	6	4	4	5	2	6	6	6	6	6	6	6	6	7	1	2	6	6	6	6	6	6	7	32	2	3	2	1	3	1
1705	6	4	4	5	2	6	6	5	5	6	5	5	6	6	1	2	5	5	4	5	5	6	6	33	2	3	2	1	3	1
1706	6	4	4	5	2	6	6	2	2	2	3	3	4	3	1	1	3	3	5	3	3	3	3	34	2	3	2	1	3	1
1707	4	5	7	4	4	4	4	5	5	5	7	7	7	7	7	7	7	7	4	7	7	7	7	32	2	2	2	1	5	1
1708	4	5	7	4	4	4	4	6	6	6	4	4	7	7	4	4	6	6	4	6	6	6	6	33	2	2	2	1	5	1
1709	4	5	7	4	4	4	4	2	2	2	4	4	4	4	4	4	2	2	1	2	2	2	2	34	2	2	2	1	5	1
1710	4	6	6	6	3	6	5	5	7	6	6	7	7	7	2	2	7	7	6	7	7	7	7	32	2	4	2	1	4	2
1711	4	6	6	6	3	6	5	5	2	5	7	7	7	6	2	2	6	6	6	7	6	6	6	33	2	4	2	1	4	2
1712	4	6	6	6	3	6	5	2	4	6	7	7	5	7	2	2	6	7	6	5	5	7	7	34	2	4	2	1	4	2
1713	6	5	7	6	4	5	6	5	5	5	6	7	6	7	4	4	6	6	4	7	6	6	7	32	1	3	2	1	5	1
1714	6	5	7	6	4	5	6	7	7	7	6	6	6	6	2	1	6	6	6	7	7	7	6	33	1	3	2	1	5	1
1715	6	5	7	6	4	5	6	6	6	6	6	6	6	7	4	4	6	6	4	6	6	6	6	34	1	3	2	1	5	1
1716	5	6	5	6	5	4	4	4	5	7	6	6	6	7	3	3	6	7	6	7	6	7	6	32	2	4	2	1	3	1
1717	5	6	5	6	5	4	4	4	1	6	5	6	5	6	4	4	5	5	5	6	6	6	6	33	2	4	2	1	3	1
1718	5	6	5	6	5	4	4	4	5	5	6	6	6	7	3	3	6	6	3	6	5	6	7	34	2	4	2	1	3	1
1719	4	7	7	7	3	5	7	6	6	6	7	7	7	7	6	6	6	7	4	7	7	7	7	32	1	3	2	1	4	2
1720	4	7	7	7	3	5	7	6	5	6	7	7	7	7	6	6	7	7	4	7	7	7	7	33	1	3	2	1	4	2
1721	4	7	7	7	3	5	7	3	3	3	7	7	7	7	7	7	7	7	4	7	7	7	7	34	1	3	2	1	4	2
1722	6	6	6	6	4	6	4	7	7	7	7	7	7	7	1	1	7	7	7	7	7	7	7	32	2	3	2	1	3	1
1723	6	6	6	6	4	6	4	6	6	6	7	7	7	6	1	1	6	7	7	6	6	6	6	33	2	3	2	1	3	1
1724	6	6	6	6	4	6	4	4	4	6	7	7	7	7	1	1	7	7	7	7	7	7	7	34	2	3	2	1	3	1
1725	5	7	7	7	6	4	7	3	1	3	7	7	7	7	7	7	7	6	6	7	7	7	7	32	1	3	2	1	5	2
1726	5	7	7	7	6	4	7	7	4	7	7	7	7	7	4	4	7	7	6	7	7	7	7	33	1	3	2	1	5	2
1727	5	7	7	7	6	4	7	1	1	7	7	7	7	7	7	7	7	4	5	5	5	7	7	34	1	3	2	1	5	2
1728	5	6	6	6	7	6	7	6	6	6	7	7	7	7	3	3	6	6	3	7	6	7	6	32	1	4	2	1	1	1
1729	5	6	6	6	7	6	7	6	3	5	4	4	6	6	4	2	5	5	3	6	6	7	6	33	1	4	2	1	1	1
1730	5	6	6	6	7	6	7	6	5	6	7	7	7	7	5	6	6	4	5	5	5	6	7	34	1	4	2	1	1	1
1732	6	6	7	6	5	4	3	4	4	5	5	5	6	6	6	5	4	5	4	5	6	4	4	33	2	3	2	1	3	1
1733	6	6	7	6	5	4	3	5	5	6	6	6	6	5	5	6	7	6	2	7	6	6	6	34	2	3	2	1	3	1
1734	2	7	1	4	3	3	1	7	7	7	7	7	7	7	1	1	7	7	6	7	7	7	7	32	1	2	2	1	2	1
1735	2	7	1	4	3	3	1	7	6	7	6	6	6	6	1	1	7	7	6	6	6	7	6	33	1	2	2	1	2	1
1736	2	7	1	4	3	3	1	6	6	6	7	7	7	6	2	2	7	7	5	6	5	7	7	34	1	2	2	1	2	1
1737	7	6	7	6	7	7	7	6	7	7	6	6	4	6	1	1	5	5	4	7	7	5	6	32	1	2	2	1	3	1
1738	7	6	7	6	7	7	7	5	7	5	6	5	4	5	1	1	4	2	6	7	7	7	6	33	1	2	2	1	3	1
1739	7	6	7	6	7	7	7	7	7	7	7	7	7	7	1	1	7	7	6	7	7	7	7	34	1	2	2	1	3	1
1740	6	6	7	6	6	5	3	6	7	7	6	6	7	7	1	1	6	7	5	7	6	7	7	32	2	3	2	1	2	2
1741	6	6	7	6	6	5	3	5	5	4	5	6	4	5	1	1	5	5	3	4	4	4	5	33	2	3	2	1	2	2
1742	6	6	7	6	6	5	3	6	5	6	5	6	5	7	1	1	5	6	4	5	5	6	7	34	2	3	2	1	2	2
1743	4	7	6	4	6	5	3	6	7	7	6	5	5	5	3	3	5	5	5	5	4	7	4	32	2	4	2	1	5	3
1744	4	7	6	4	6	5	3	5	6	7	5	5	6	6	5	4	5	6	5	4	5	5	3	33	2	4	2	1	5	3
1745	4	7	6	4	6	5	3	6	6	5	5	4	4	4	3	3	5	5	5	3	2	3	5	34	2	4	2	1	5	3
1746	7	7	7	7	7	7	7	7	7	7	7	7	7	7	7	5	7	7	7	7	7	7	7	35	2	5	2	2	5	1
1747	7	7	7	7	7	7	7	6	6	6	7	7	7	7	1	1	7	7	7	7	7	7	7	36	2	5	2	2	5	1
1748	7	7	7	7	7	7	7	6	6	6	7	7	7	7	6	5	7	7	7	7	7	7	7	37	2	5	2	2	5	1
1749	5	7	7	6	6	1	1	7	7	7	7	7	7	1	4	4	7	7	7	7	7	7	1	35	2	2	2	2	4	1
1750	5	7	7	6	6	1	1	4	6	7	7	7	7	7	1	1	7	7	6	7	7	7	7	36	2	2	2	2	4	1
1751	5	7	7	6	6	1	1	5	5	3	6	7	5	6	2	7	6	6	6	6	6	5	6	37	2	2	2	2	4	1
1752	7	7	7	7	1	7	1	6	4	3	7	7	7	7	7	7	6	6	2	6	6	6	6	35	2	3	2	2	5	1
1753	7	7	7	7	1	7	1	6	7	7	7	7	7	7	7	7	7	7	1	7	7	5	6	36	2	3	2	2	5	1
1754	7	7	7	7	1	7	1	7	7	4	3	5	5	7	1	7	5	6	7	7	3	1	5	37	2	3	2	2	5	1
1755	4	2	7	5	4	4	2	5	5	5	4	4	5	3	2	2	5	5	4	4	5	4	4	35	1	5	2	2	5	2
1756	4	2	7	5	4	4	2	1	1	1	6	4	4	4	4	4	6	5	5	4	4	4	4	36	1	5	2	2	5	2
1757	4	2	7	5	4	4	2	4	4	4	4	4	6	4	1	1	4	5	4	5	4	4	4	37	1	5	2	2	5	2
1758	3	7	7	5	7	4	2	6	5	7	7	7	7	4	1	1	7	7	7	7	7	7	5	35	2	4	2	2	5	2
1759	3	7	7	5	7	4	2	6	5	6	7	7	7	7	1	1	6	6	7	7	7	7	7	36	2	4	2	2	5	2
1760	3	7	7	5	7	4	2	4	6	4	4	5	6	5	4	1	4	5	4	5	6	5	2	37	2	4	2	2	5	2
1761	2	3	3	3	7	2	6	7	7	7	7	7	7	2	1	1	6	6	7	7	7	4	1	35	2	3	2	2	1	2
1762	2	3	3	3	7	2	6	3	4	4	7	7	7	7	1	1	7	7	7	7	7	2	7	36	2	3	2	2	1	2
1763	2	3	3	3	7	2	6	4	6	2	5	7	7	5	1	1	4	3	4	5	5	3	5	37	2	3	2	2	1	2
1764	7	4	7	1	7	1	1	7	7	7	7	7	7	7	7	7	7	7	1	7	7	7	7	35	2	4	2	2	5	1
1765	7	4	7	1	7	1	1	1	1	1	7	7	7	7	7	7	7	7	1	7	7	7	7	36	2	4	2	2	5	1
1766	7	4	7	1	7	1	1	4	4	7	4	7	7	7	7	1	4	4	7	7	7	7	4	37	2	4	2	2	5	1
1767	7	4	4	5	2	6	2	6	6	6	6	6	6	6	6	6	7	7	1	7	7	7	7	35	1	3	2	2	2	2
1768	7	4	4	5	2	6	2	7	7	7	7	7	7	7	7	7	7	7	1	7	7	7	7	36	1	3	2	2	2	2
1769	7	4	4	5	2	6	2	6	5	5	6	5	6	6	6	6	6	6	2	6	6	6	6	37	1	3	2	2	2	2
1770	6	6	5	6	6	4	4	5	5	6	6	6	6	6	2	2	5	6	7	6	6	6	6	35	2	4	2	2	4	2
1771	6	6	5	6	6	4	4	6	6	6	5	5	6	7	1	1	7	6	7	6	6	6	7	36	2	4	2	2	4	2
1772	6	6	5	6	6	4	4	7	7	7	6	6	6	6	1	2	7	6	7	6	5	6	6	37	2	4	2	2	4	2
1773	7	7	7	7	7	7	7	6	6	6	7	7	7	4	7	7	7	7	7	7	7	7	4	35	1	2	2	2	4	2
1775	7	7	7	7	7	7	7	6	6	6	7	6	7	7	7	7	7	7	7	7	7	7	7	37	1	2	2	2	4	2
1776	6	7	6	7	4	5	4	5	4	3	7	7	7	6	7	5	7	7	5	6	6	6	5	35	2	3	2	2	6	1
1777	6	7	6	7	4	5	4	4	5	3	7	7	7	6	7	4	7	7	7	7	7	6	7	36	2	3	2	2	6	1
1778	6	7	6	7	4	5	4	4	5	3	6	6	5	6	7	5	6	5	2	6	6	6	5	37	2	3	2	2	6	1
1779	4	7	6	6	2	4	4	7	7	7	7	7	7	7	7	7	7	7	1	7	7	7	1	35	2	2	2	2	4	2
1780	4	7	6	6	2	4	4	7	7	7	7	7	7	7	7	7	7	7	1	7	7	7	7	36	2	2	2	2	4	2
1781	4	7	6	6	2	4	4	4	4		7	7	7	1	7	7	6	1	3	7	7	4	4	37	2	2	2	2	4	2
1782	5	6	6	5	5	5	4	6	7	7	7	7	7	3	3	3	6	6	2	6	6	6	4	35	2	3	2	2	4	1
1783	5	6	6	5	5	5	4	3	3	2	7	7	7	7	3	2	5	7	7	5	5	5	7	36	2	3	2	2	4	1
1784	5	6	6	5	5	5	4	7	7	7	5	7	7	4	4	2	5	7	4	7	6	6	5	37	2	3	2	2	4	1
1785	3	5	1	4	3	2	2	6	3	7	6	5	6	1	1	1	4	5	4	6	6	2	1	35	1	5	2	2	3	2
1786	3	5	1	4	3	2	2	3	4	4	5	7	7	7	3	2	4	5	4	7	7	3	7	36	1	5	2	2	3	2
1787	3	5	1	4	3	2	2	6	6	6	5	4	6	6	1	2	3	4	4	5	5	3	4	37	1	5	2	2	3	2
1788	5	6	6	5	4	3	1	5	7	7	6	7	6	4	2	2	6	6	6	6	5	5	4	35	1	5	2	2	1	1
1789	5	6	6	5	4	3	1	6	7	7	1	7	6	5	1	1	3	6	7	6	6	7	7	36	1	5	2	2	1	1
1790	5	6	6	5	4	3	1	5	4	7	7	7	5	5	2	2	5	5	7	7	6	6	5	37	1	5	2	2	1	1
1791	4	4	5	5	2	3	2	3	3	6	6	6	6	3	1	1	5	5	4	5	5	3	3	35	1	2	2	2	3	1
1792	4	4	5	5	2	3	2	3	3	7	6	6	6	4	1	1	5	3	2	5	5	5	5	36	1	2	2	2	3	1
1793	4	4	5	5	2	3	2	2	2	4	5	5	5	5	1	1	4	4	2	5	3	3	4	37	1	2	2	2	3	1
1794	7	6	5	6	6	6	7	5	3	5	5	5	6	7	5	5	5	6	4	6	6	5	6	35	1	2	2	2	3	1
1795	7	6	5	6	6	6	7	4	4	4	7	6	7	6	7	4	5	5	6	6	5	6	6	36	1	2	2	2	3	1
1796	7	6	5	6	6	6	7	2	3	2	5	5	6	6	7	6	5	4	4	5	5	5	5	37	1	2	2	2	3	1
1797	6	6	7	6	2	6	2	7	3	7	6	6	6	6	6	6	7	7	1	7	7	7	7	35	1	3	2	2	5	2
1798	6	6	7	6	2	6	2	3	3	5	6	6	6	7	6	6	6	6	2	6	6	6	6	36	1	3	2	2	5	2
1799	6	6	7	6	2	6	2	4	5	2	4	4	5	3	3	3	4	4	3	4	4	4	4	37	1	3	2	2	5	2
1800	7	5	6	6	7	4	4	4	6	7	5	7	7	4	6	3	7	7	6	7	7	7	6	35	2	4	2	2	5	1
1801	7	5	6	6	7	4	4	6	7	7	7	7	7	7	1	1	7	7	7	7	7	7	7	36	2	4	2	2	5	1
1802	7	5	6	6	7	4	4	7	7	5	7	6	7	7	1	1	6	7	7	7	7	4	6	37	2	4	2	2	5	1
1803	6	5	7	5	6	6	5	4	3	3	2	3	5	3	5	5	4	4	6	4	4	5	5	35	2	3	2	2	5	2
1804	6	5	7	5	6	6	5	4	4	4	7	7	6	7	4	4	6	7	6	6	6	7	7	36	2	3	2	2	5	2
1805	6	5	7	5	6	6	5	5	4	4	2	3	3	3	5	5	3	3	6	4	4	5	4	37	2	3	2	2	5	2
1806	7	7	7	7	1	7	1	7	7	7	7	7	7	7	7	7	7	7	1	7	7	7	7	35	1	3	2	2	6	1
1807	7	7	7	7	1	7	1	7	7	7	7	7	7	7	7	7	7	7	1	7	7	7	7	36	1	3	2	2	6	1
1808	7	7	7	7	1	7	1	7	6	7	7	6	7	7	5	7	7	6	2	7	7	7	7	37	1	3	2	2	6	1
1809	6	4	3	4	3	4	4	6	6	7	5	6	6	5	1	1	5	6	4	5	6	3	4	35	2	3	2	2	6	1
1810	6	4	3	4	3	4	4	3	3	3	7	7	6	6	1	1	7	6	7	7	7	4	7	36	2	3	2	2	6	1
1811	6	4	3	4	3	4	4	5	4	5	4	5	5	4	1	1	4	5	4	5	5	3	5	37	2	3	2	2	6	1
1812	5	5	5	6	4	4	3	7	7	7	7	7	7	5	1	1	5	7	6	7	7	5	7	35	2	4	2	2	5	2
1813	5	5	5	6	4	4	3	5	5	7	7	7	7	7	1	1	5	6	7	7	7	6	7	36	2	4	2	2	5	2
1814	5	5	5	6	4	4	3	6	5	5	5	6	7	6	2	1	6	5	4	6	6	3	7	37	2	4	2	2	5	2
1815	6	6	5	6	2	6	6	5	7	6	5	6	7	7	5	6	6	6	1	7	7	6	5	35	2	2	2	2	6	2
1816	6	6	5	6	2	6	6	1	1	2	3	7	6	6	2	3	3	5	4	5	5	3	7	36	2	2	2	2	6	2
1817	6	6	5	6	2	6	6	5	2	2	4	6	6	6	6	6	4	5	2	5	5	5	7	37	2	2	2	2	6	2
1818	6	7	6	6	6	2	4	7	7	7	7	7	7	4	4	4	7	7	7	7	7	7	7	35	1	4	2	2	5	1
1819	6	7	6	6	6	2	4	1	1	1	7	7	7	7	4	4	6	6	7	6	6	4	7	36	1	4	2	2	5	1
1820	6	7	6	6	6	2	4	2	4	2	4	4	5	4	4	4	3	3	5	4	4	2	4	37	1	4	2	2	5	1
1821	7	7	7	7	1	7	1	7	7	7	7	7	7	7	7	7	7	7	1	7	7	7	7	35	2	4	2	2	3	1
1822	7	7	7	7	1	7	1	7	7	7	7	7	7	7	7	7	7	7	1	7	7	7	7	36	2	4	2	2	3	1
1823	7	7	7	7	1	7	1	7	7	7	7	7	7	7	7	7	7	7	1	7	7	7	7	37	2	4	2	2	3	1
1824	5	5	5	5	4	4	4	7	6	6	6	6	6	6	6	6	7	7	1	7	7	7	7	35	2	3	2	2	3	1
1825	5	5	5	5	4	4	4	6	7	7	6	6	6	6	6	6	6	6	2	6	6	6	6	36	2	3	2	2	3	1
1826	5	5	5	5	4	4	4	5	5	5	6	7	7	6	2	2	6	6	2	6	6	6	6	37	2	3	2	2	3	1
1827	4	4	5	5	3	5	4	5	4	4	6	6	6	6	4	4	6	6	2	6	6	6	6	35	2	2	2	2	2	2
1828	4	4	5	5	3	5	4	5	5	6	7	7	7	7	2	2	7	7	1	7	7	7	7	36	2	2	2	2	2	2
1829	4	4	5	5	3	5	4	4	6	5	7	7	7	7	3	7	6	6	1	7	7	7	7	37	2	2	2	2	2	2
1830	6	7	6	6	7	6	7	7	6	7	6	6	6	5	5	5	6	6	7	6	6	6	6	35	2	5	2	2	6	1
1831	6	7	6	6	7	6	7	5	5	7	5	5	5	7	4	4	6	6	7	6	6	6	6	36	2	5	2	2	6	1
1832	6	7	6	6	7	6	7	5	5	4	6	6	6	6	5	5	6	6	7	6	6	6	6	37	2	5	2	2	6	1
1833	7	1	7	7	7	7	1	7	7	7	4	7	7	7	1	1	7	7	4	7	7	7	7	35	2	4	2	2	4	1
1834	7	1	7	7	7	7	1	7	7	7	7	7	7	7	1	1	7	7	7	7	7	7	7	36	2	4	2	2	4	1
1835	7	1	7	7	7	7	1	7	7	4	4	7	7	7	1	1	7	7	4	7	7	7	7	37	2	4	2	2	4	1
1836	4	5	6	5	4	2	2	2	2	6	5	5	5	4	4	1	4	3	5	5	4	2	7	35	2	4	2	2	6	1
1837	4	5	6	5	4	2	2	5	5	4	5	7	6	7	1	1	4	5	6	6	6	4	7	36	2	4	2	2	6	1
1838	4	5	6	5	4	2	2	7	7	6	6	5	5	6	1	1	5	7	6	6	6	5	7	37	2	4	2	2	6	1
1839	4	7	6	6	1	7	7	7	7	7	7	7	7	7	7	7	6	7	2	7	7	7	7	35	2	2	2	2	6	1
1840	4	7	6	6	1	7	7	6	6	6	7	7	7	7	6	6	6	7	3	7	7	6	7	36	2	2	2	2	6	1
1841	4	7	6	6	1	7	7	6	4	6	6	6	6	6	7	7	6	5	6	5	6	5	6	37	2	2	2	2	6	1
1842	7	7	7	7	7	7	6	6	6	6	7	7	7	7	4	4	7	7	7	7	7	7	7	35	2	2	2	2	1	2
1843	7	7	7	7	7	7	6	7	7	7	7	7	7	7	4	4	7	7	7	7	7	7	7	36	2	2	2	2	1	2
1844	7	7	7	7	7	7	6	6	6	6	7	7	7	7	4	4	7	7	7	7	7	7	7	37	2	2	2	2	1	2
1845	6	7	7	7	6	4	4	6	4	6	7	7	7	2	4	4	7	7	1	4	2	4	4	35	2	5	2	2	6	1
1846	6	7	7	7	6	4	4	6	7	7	7	7	7	7	7	7	7	7	1	7	7	7	7	36	2	5	2	2	6	1
1847	6	7	7	7	6	4	4	6	6	6	6	6	6	4	1	4	6	6	4	6	6	6	6	37	2	5	2	2	6	1
1848	6	6	5	5	7	5	7	5	5	5	5	6	5	6	6	6	6	6	2	6	6	6	6	35	2	4	2	2	3	1
1849	6	6	5	5	7	5	7	6	6	7	7	7	7	7	5	5	6	6	2	7	7	7	7	36	2	4	2	2	3	1
1850	6	6	5	5	7	5	7	6	5	5	5	6	6	6	5	7	6	6	4	5	5	5	5	37	2	4	2	2	3	1
1851	7	7	6	6	7	5	4	6	6	7	6	6	6	5	4	4	5	7	6	6	6	6	7	35	1	4	2	2	2	2
1852	7	7	6	6	7	5	4	4	4	7	6	7	7	7	4	4	6	6	4	7	6	6	7	36	1	4	2	2	2	2
1853	7	7	6	6	7	5	4	4	4	7	6	5	6	7	4	4	5	5	3	6	5	5	5	37	1	4	2	2	2	2
1854	3	2	3	3	6	3	6	4	3	5	3	5	4	5	6	5	1	5	4	6	4	5	6	35	1	2	2	2	4	1
1855	3	2	3	3	6	3	6	1	1	1	2	3	2	2	3	3	2	2	6	3	3	3	4	36	1	2	2	2	4	1
1856	3	2	3	3	6	3	6	4	3	5	4	3	4	5	4	6	5	4	1	3	5	4	6	37	1	2	2	2	4	1
1857	5	6	6	6	6	3	3	6		6	7	7	7	7	5	4	7	7	5	7	7	6	7	35	2	5	2	2	5	2
1858	5	6	6	6	6	3	3	4	6	5	7	7	7	7	3	2	6	6	4	6	6	6	6	36	2	5	2	2	5	2
1859	5	6	6	6	6	3	3	6		6	6	7	7	6	5	5	6	7	4	5	6	6	6	37	2	5	2	2	5	2
1860	6	7	6	6	7	2	1	1	7	6	5	6	7	6	1	1	6	6	6	5	7	6	6	38	1	5	2	3	3	2
1861	6	7	6	6	7	2	1	6	6	7	6	6	6	6	1	1	6	6	7	5	5	6	6	39	1	5	2	3	3	2
1862	6	7	6	6	7	2	1	7	6	5	5	5	7	6	1	1	5	6	7	4	5	5	6	40	1	5	2	3	3	2
1863	6	7	4	5	6	5	7	1		6	3	4	4	5	7	7	6	4	4	5	3	3	2	38	2	4	2	3	6	1
1864	6	7	4	5	6	5	7	4	3	7	5	5	5	5	5	5	7	5	3	7	7	6	5	39	2	4	2	3	6	1
1865	6	7	4	5	6	5	7	6	6	6	6	5	6	5	6	5	6	6	2	6	6	6	6	40	2	4	2	3	6	1
1866	4	4	4	4	2	7	4	4	4	4	4	4	4	4	4	4	4	4	4	4	4	4	4	38	2	3	2	3	6	2
1867	4	4	4	4	2	7	4	4	4	4	4	4	4	4	4	4	4	4	4	4	4	4	4	39	2	3	2	3	6	2
1868	4	4	4	4	2	7	4	4	4	4	4	4	4	4	4	4	4	4	4	4	4	4	4	40	2	3	2	3	6	2
1869	6	4	6	5	6	7	4	5	6	5	5	5	5	6	6	7	5	6	6	3	5	5	6	38	1	2	2	3	6	2
1870	6	4	6	5	6	7	4	7	7	7	6	6	6	6	3	3	6	7	2	6	6	5	6	39	1	2	2	3	6	2
1871	6	4	6	5	6	7	4	7	7	7	7	6	7	6	3	3	7	7	6	7	7	5	6	40	1	2	2	3	6	2
1872	7	7	6	6	7	5	4	4	1	7	5	7	6	6	7	7	6	7	7	6	5	6	6	38	2	4	2	3	3	2
1873	7	7	6	6	7	5	4	7	7	7	7	7	7	7	1	1	7	7	7	7	7	7	7	39	2	4	2	3	3	2
1874	7	7	6	6	7	5	4	7	7	5	7	7	7	7	2	4	7	7	7	6	6	7	7	40	2	4	2	3	3	2
1875	6	7	6	7	6	5	4	6	7	5	7	7	7	3	4	5	7	7	7	6	6	6	6	38	2	4	2	3	4	1
1876	6	7	6	7	6	5	4	6	6	5	7	7	7	3	4	4	7	7	1	7	7	6	6	39	2	4	2	3	4	1
1877	6	7	6	7	6	5	4	4	6	6	7	7	7	5	4	4	7	7	4	7	7	6	6	40	2	4	2	3	4	1
1878	7	6	7	6	7	5	6	5	3	6	7	4	7	2	6	5	6	6	3	6	7	7	6	38	1	3	2	3	5	1
1879	7	6	7	6	7	5	6	2	1	6	4	2	3	4	3	3	3	2	6	3	3	4	3	39	1	3	2	3	5	1
1880	7	6	7	6	7	5	6	7	7	7	7	6	6	7	6	6	6	6	1	7	7	6	6	40	1	3	2	3	5	1
1881	6	6	4	4	5	5	4	5	4	5	5	7	6	5	6	6	5	6	3	7	6	5	6	38	2	3	2	3	1	1
1882	6	6	4	4	5	5	4	5	6	7	5	6	6	5	7	6	5	6	1	6	6	7	6	39	2	3	2	3	1	1
1883	6	6	4	4	5	5	4	6	6	6	7	7	7	7	7	7	6	6	2	6	6	6	6	40	2	3	2	3	1	1
1884	7	7	5	6	7	4	4	7	7	7	6	7	7	7	1	1	5	7	5	7	5	4	7	41	2	4	2	3	5	2
1885	7	7	5	6	7	4	4	4	4	7	4	7	7	7	1	1	5	5	3	7	7	7	7	42	2	4	2	3	5	2
1886	7	7	5	6	7	4	4	5	5	5	7	7	7	1	1	1	7	7	7	7	7	7	1	43	2	4	2	3	5	2
1887	7	4	5	5	7	7	7	7	7	7	7	7	7	7	4	1	7	7	7	7	7	7	7	41	2	3	2	3	5	1
1888	7	4	5	5	7	7	7	7	7	7	7	7	7	7	7	7	7	7	7	7	7	7	7	42	2	3	2	3	5	1
1889	7	4	5	5	7	7	7	1	1	2	4	4	7	2	7	7	4	4	4	4	7	7	3	43	2	3	2	3	5	1
1890	7	6	4	5	7	7	6	7	7	7	2	4	2	4	2	2	3	4	6	6	6	6	5	41	1	3	2	3	4	1
1891	7	6	4	5	7	7	6	5	6	6	6	7	7	7	6	6	5	6	6	7	7	6	7	42	1	3	2	3	4	1
1892	7	6	4	5	7	7	6	7	7	7	7	7	7	2	4	2	7	7	7	7	7	7	7	43	1	3	2	3	4	1
1894	2	6	6	5	7	4	2	7	7	7	7	7	7	7	1	1	7	7	7	7	7	7	7	42	1	3	2	3	3	2
1895	2	6	6	5	7	4	2	5	5	3	6	7	7	1	4	7	6	6	6	7	6	7	1	43	1	3	2	3	3	2
1896	6	7	7	7	6	4	7	7	7	7	7	7	7	4	4	5	7	7	5	5	6	6	6	41	2	4	2	3	2	2
1897	6	7	7	7	6	4	7	5	5	5	6	6	5	5	3	6	7	7	5	4	6	7	7	42	2	4	2	3	2	2
1898	6	7	7	7	6	4	7	6	6	6	7	7	7	3	5	5	7	7	6	7	6	6	3	43	2	4	2	3	2	2
1899	4	4	4	5	6	3	3	4	4	6	4	5	7	5	1	1	5	4	5	5	5	4	6	41	1	5	2	3	5	1
1900	4	4	4	5	6	3	3	5	6	6	5	6	5	6	7	6	5	6	1	6	5	5	5	42	1	5	2	3	5	1
1901	4	4	4	5	6	3	3	6	6	6	7	6	5	7	5	4	4	4	3	6	7	6	5	43	1	5	2	3	5	1
1902	7	3	7	5	7	6	4	7	7	7	4	2	4	1	1	2	4	4	5	5	6	1	1	41	2	3	2	3	6	2
1903	7	3	7	5	7	6	4	6	5	7	4	4	1	7	1	1	4	2	4	4	3	5	4	42	2	3	2	3	6	2
1904	7	3	7	5	7	6	4	6	5	6	7	7	7	1	2	4	6	7	7	7	4	4	1	43	2	3	2	3	6	2
1905	6	4	1	4	3	6	7	6	5	2	4	7	6	6	2	2	4	6	2	6	6	4	6	41	2	3	2	3	5	2
1906	6	4	1	4	3	6	7	6	6	6	5	7	5	7	2	2	4	4	3	6	5	6	7	42	2	3	2	3	5	2
1907	6	4	1	4	3	6	7	7	7	7	7	7	6	1	4	3	6	5	3	6	6	6	6	43	2	3	2	3	5	2
1908	7	6	6	6	7	6	4	6	6	6	7	7	7	6	4	4	7	7	7	6	6	6	6	41	2	4	2	3	6	1
1909	7	6	6	6	7	6	4	7	7	7	6	7	7	7	1	1	7	7	6	7	7	6	7	42	2	4	2	3	6	1
1910	7	6	6	6	7	6	4	7	7	7	7	7	7	5	4	4	7	7	7	7	7	7	7	43	2	4	2	3	6	1
1911	7	7	7	7	7	7	7	6	6	6	7	6	6	6	6	5	7	6	2	5	5	5	5	41	1	3	2	3	5	2
1912	7	7	7	7	7	7	7	6	6	6	7	6	6	6	6	6	6	6	2	6	6	6	6	42	1	3	2	3	5	2
1913	7	7	7	7	7	7	7	6	6	6	7	6	6	6	6	6	7	6	2	6	6	6	6	43	1	3	2	3	5	2
1914	6	5	6	7	7	7	2	6	6	6	3	6	7	5	2	5	5	5	4	6	6	6	6	41	2	3	2	3	5	1
1915	6	5	6	7	7	7	2	5	5	5	5	4	5	4	4	5	4	4	4	4	4	4	4	42	2	3	2	3	5	1
1916	6	5	6	7	7	7	2	7	7	7	7	6	7	6	7	6	6	6	3	5	3	5	5	43	2	3	2	3	5	1
1917	6	6	7	7	5	6	5	6	6	7	6	6	7	6	5	7	6	6	5	4	6	7	7	41	2	3	2	3	2	1
1918	6	6	7	7	5	6	5	5	5	6	5	7	6	6	7	7	6	6	4	6	6	6	7	42	2	3	2	3	2	1
1919	6	6	7	7	5	6	5	6	4	7	6	6	7	5	6	6	6	6	5	6	6	6	7	43	2	3	2	3	2	1
1920	3	3	4	3	3	3	5	3	3	6	7	7	7	6	1	1	7	7	7	6	6	7	7	41	2	4	2	3	3	1
1921	3	3	4	3	3	3	5	4	3	5	3	6	6	6	1	1	7	6	4	4	6	7	7	42	2	4	2	3	3	1
1922	3	3	4	3	3	3	5	5	2	2	7	7	6	6	1	1	7	7	3	7	7	5	6	43	2	4	2	3	3	1
1923	7	5	4	4	7	2	4	5	4	6	4	5	5	4	4	4	3	5	4	5	4	5	4	41	2	3	2	3	3	1
1924	7	5	4	4	7	2	4	4	4	4	5	3	4	5	4	4	4	5	1	7	4	5	5	42	2	3	2	3	3	1
1925	7	5	4	4	7	2	4	4	4	4	5	3	5	4	4	5	1	4	4	3	4	3	5	43	2	3	2	3	3	1
1926	7	7	7	7	7	2	1	4	5	1	7	7	7	7	1	4	5	5	7	7	2	1	7	41	2	3	2	3	3	1
1927	7	7	7	7	7	2	1	1	1	5	7	7	1	7	7	5	5	4	4	2	2	1	5	42	2	3	2	3	3	1
1928	7	7	7	7	7	2	1	7	1	1	7	7	7	7	7	7	5	4	7	5	5	1	5	43	2	3	2	3	3	1
1929	6	6	6	6	5	5	3	5	5	6	6	7	7	6	5	5	6	6	4	6	7	7	6	41	2	3	2	3	5	1
1930	6	6	6	6	5	5	3	6	5	7	6	7	7	6	5	5	6	6	5	7	7	6	6	42	2	3	2	3	5	1
1931	6	6	6	6	5	5	3	6	6	6	6	7	7	6	5	5	7	6	5	6	6	7	7	43	2	3	2	3	5	1
1932	7	6	6	6	6	7	7	6	5	5	6	6	7	4	3	3	7	7	6	6	6	6	6	41	2	4	2	3	2	1
1933	7	6	6	6	6	7	7	6	6	6	6	6	7	5	4	6	6	6	6	6	7	6	6	42	2	4	2	3	2	1
1934	7	6	6	6	6	7	7	6	6	6	6	6	7	5	6	6	6	6	6	6	6	6	6	43	2	4	2	3	2	1
1935	7	4	5	6	7	1	1	7	7	7	7	5	7	4	1	1	7	7	6	6	3	6	1	41	2	3	2	3	5	1
1936	7	4	5	6	7	1	1	6	2	3	1	4	6	6	3	4	1	4	1	7	6	7	6	42	2	3	2	3	5	1
1937	7	4	5	6	7	1	1	5	4	4	5	7	7	1	7	7	6	5	3	5	5	5	6	43	2	3	2	3	5	1
1938	6	6	7	6	7	6	6	6	6	6	6	6	6	7	5	5	7	7	7	6	6	6	7	41	2	3	2	3	2	1
1939	6	6	7	6	7	6	6	6	6	6	7	7	7	7	6	6	7	7	7	7	7	7	7	42	2	3	2	3	2	1
1940	6	6	7	6	7	6	6	6	6	6	7	7	7	7	6	6	7	7	7	7	7	7	7	43	2	3	2	3	2	1
1941	6	5	5	5	2	5	2	6	6	6	6	5	6	4	5	6	6	6	2	5	5	6	5	41	2	4	2	3	6	2
1942	6	5	5	5	2	5	2	5	5	4	4	4	5	5	4	4	5	5	2	4	5	5	5	42	2	4	2	3	6	2
1943	6	5	5	5	2	5	2	7	5	7	6	6	6	6	7	7	7	7	1	7	7	6	5	43	2	4	2	3	6	2
1944	4	7	6	5	5	6	5	7	4	7	2	4	6	5	3	1	6	6	1	4	6	3	4	41	2	3	2	3	5	1
1945	4	7	6	5	5	6	5	7	7	7	6	7	7	7	1	1	7	7	1	7	7	7	7	42	2	3	2	3	5	1
1946	4	7	6	5	5	6	5	5	6	6	4	7	7	7	2	2	7	6	2	7	6	7	7	43	2	3	2	3	5	1
1947	4	3	5	3	1	1	4	4	4	4	6	6	6	6	4	5	5	5	5	5	4	4	7	41	2	3	2	3	6	1
1948	4	3	5	3	1	1	4	4	4	4	4	4	4	5	5	6	4	4	3	5	6	5	7	42	2	3	2	3	6	1
1949	4	3	5	3	1	1	4	4	4	4	5	5	5	5	5	5	5	5	3	5	6	5	6	43	2	3	2	3	6	1
1950	7	5	5	5	5	4	4	7	7	6	4	5	5	4	4	4	3	4	1	6	6	4	5	41	1	3	2	3	6	2
1951	7	5	5	5	5	4	4	7	7	7	4	7	6	6	5	5	7	5	4	6	5	5	4	42	1	3	2	3	6	2
1952	7	5	5	5	5	4	4	5	4	4	6	4	4	3	3	5	6	5	4	7	5	5	5	43	1	3	2	3	6	2
1953	7	5	6	5	5	6	6	6	4	6	7	6	7	6	4	4	7	6	4	6	6	7	7	41	2	4	2	3	3	2
1954	7	5	6	5	5	6	6	5	5	5	6	5	7	7	4	4	7	7	2	5	5	4	7	42	2	4	2	3	3	2
1955	7	5	6	5	5	6	6	7	6	5	6	6	7	6	4	4	7	7	2	6	6	7	7	43	2	4	2	3	3	2
1956	7	6	5	6	3	3	1	5	6	6	5	4	6	5	3	3	3	5	2	4	6	6	6	41	2	3	2	3	3	1
1957	7	6	5	6	3	3	1	7	7	7	7	6	6	5	1	1	7	7	2	7	7	6	7	42	2	3	2	3	3	1
1958	7	6	5	6	3	3	1	7	6	7	6	6	5	3	2	1	6	7	3	6	6	5	7	43	2	3	2	3	3	1
1959	6	7	5	7	4	4	4	7	6	6	6	7	6	5	4	6	7	7	2	7	6	5	6	41	2	3	2	3	3	1
1960	6	7	5	7	4	4	4	5	5	7	6	7	7	7	4	4	7	7	2	7	7	5	7	42	2	3	2	3	3	1
1961	6	7	5	7	4	4	4	7	7	7	7	7	7	3	6	4	7	7	2	6	3	7	7	43	2	3	2	3	3	1
1962	6	5	7	6	2	5	4	7	7	7	6	6	5	5	1	1	5	6	6	7	6	6	7	41	1	3	2	3	3	1
1963	6	5	7	6	2	5	4	5	5	5	4	5	5	6	2	2	4	6	2	6	4	5	5	42	1	3	2	3	3	1
1964	6	5	7	6	2	5	4	7	7	7	5	7	5	5	1	1	5	7	5	6	6	6	7	43	1	3	2	3	3	1
1965	7	5	5	5	7	6	4	5	5	6	6	6	6	7	2	1	6	6	6	6	6	6	6	41	2	5	2	3	6	1
1966	7	5	5	5	7	6	4	7	7	7	7	7	7	7	1	1	7	7	7	7	7	6	7	42	2	5	2	3	6	1
1967	7	5	5	5	7	6	4	7	7	7	7	7	7	7	1	1	6	7	7	7	7	6	7	43	2	5	2	3	6	1
1968	5	5	5	5	3	5	3				5	5	5	5	5	6	5	5	3	5	5	6	5	2	2	2	1	1	5
1969	5	5	5	5	3	5	3				5	5	5	5	5	6	5	5	3	5	6	6	6	3	2	2	1	1	5
1970	5	5	5	5	3	5	3				5	4	5	5	5	5	5	5	4	5	5	5	5	1	2	2	1	1	5
1971	5	5	5	5	3	5	3				5	4	4	4	3	3	4	4	4	5	5	4	5	5	2	2	1	1	5
1972	5	5	5	5	3	5	3				5	5	4	4	5	5	5	5	3	4	5	5	5	4	2	2	1	1	5
1974	7	7	7	4	4	6	7				5	7	6	7	4	1	7	1	7	1	7	4	7	3	1	4	1	1	6
1975	7	7	7	4	4	6	7				7	7	7	7	7	7	7	7	7	7	7	7	7	1	1	4	1	1	6
1977	7	7	7	4	4	6	7				6	7	7	6	4	1	6	6	4	7	4	4	6	4	1	4	1	1	6
1978	5	6	7	5	4	4	5				4	5	5	6	1	1	5	2	4	5	5	4	5	2	1	2	1	1	6
1979	5	6	7	5	4	4	5				3	5	5	5	1	1	6	4	4	3	3	4	5	3	1	2	1	1	6
1980	5	6	7	5	4	4	5				2	2	2	7	3	1	5	3	5	3	3	3	5	1	1	2	1	1	6
1981	5	6	7	5	4	4	5				5	5	5	7	1	1	7	6	4	6	6	7	7	5	1	2	1	1	6
1982	5	6	7	5	4	4	5				4	4	4	5	1	1	3	3	5	1	1	1	4	4	1	2	1	1	6
1983	7	6	6	5	5	6	6				6	7	4	6	4	3	6	3	3	6	5	6	5	2	2	2	1	1	6
1984	7	6	6	5	5	6	6				7	7	5	7	2	3	6	6	5	2	2	5	7	3	2	2	1	1	6
1985	7	6	6	5	5	6	6				6	6	5	6	7	6	5	6	5	6	7	7	7	1	2	2	1	1	6
1986	7	6	6	5	5	6	6				6	5	5	4	5	6	5	6	5	5	6	5	6	5	2	2	1	1	6
1987	7	6	6	5	5	6	6				6	5	6	5	7	6	6	7	5	6	6	7	6	4	2	2	1	1	6
1988	5	6	4	5	4	5	5				5	4	5	5	4	5	5	5	4	5	5	5	6	2	2	2	1	1	3
1989	5	6	4	5	4	5	5				4	5	5	5	4	5	5	4	4	5	4	5	5	3	2	2	1	1	3
1990	5	6	4	5	4	5	5				5	6	5	5	4	6	5	6	4	5	6	5	4	1	2	2	1	1	3
1991	5	6	4	5	4	5	5				3	2	3	3	2	3	3	5	4	5	4	5	4	5	2	2	1	1	3
1992	5	6	4	5	4	5	5				3	2	3	2	2	2	4	3	4	3	3	4	5	4	2	2	1	1	3
1993	7	6	4	4	7	5	2				5	6	6	4	4	4	5	5	2	5	6	4	4	2	1	2	1	1	6
1994	7	6	4	4	7	5	2				7	6	5	5	5	5	6	5	6	6	6	5	6	3	1	2	1	1	6
1995	7	6	4	4	7	5	2				5	5	6	6	5	5	6	5	3	4	5	4	4	1	1	2	1	1	6
1996	7	6	4	4	7	5	2				4	4	4	3	3	4	4	4	4	3	6	4	3	5	1	2	1	1	6
1997	7	6	4	4	7	5	2				3	3	3	3	3	3	4	3	4	3	4	3	4	4	1	2	1	1	6
1998	2	4	6	5	7	1	1				6	6	6	7	1	1	5	6	2	6	6	6	6	2	2	2	1	1	5
1999	2	4	6	5	7	1	1				4	4	2	6	1	1	2	1	1	4	3	1	6	3	2	2	1	1	5
2000	2	4	6	5	7	1	1				7	7	7	7	1	1	7	7	5	7	7	7	7	1	2	2	1	1	5
2001	2	4	6	5	7	1	1				4	4	4	4	1	1	4	4	4	4	4	4	4	5	2	2	1	1	5
2002	2	4	6	5	7	1	1				4	4	4	4	1	1	4	4	4	4	4	4	4	4	2	2	1	1	5
2003	3	6	7	6	4	5	3				7	6	6	6	3	4	7	7	2	7	6	6	7	2	2	2	1	1	6
2004	3	6	7	6	4	5	3				5	5	6	6	4	2	6	5	5	2	2	5	5	3	2	2	1	1	6
2005	3	6	7	6	4	5	3				7	7	7	7	5	4	7	7	6	7	7	4	6	1	2	2	1	1	6
2006	3	6	7	6	4	5	3				4	4	5	5	2	4	4	5	5	6	6	4	6	5	2	2	1	1	6
2007	3	6	7	6	4	5	3				6	6	5	6	4	2	7	6	6	6	6	6	6	4	2	2	1	1	6
2008	7	7	6	6	7	6	6				5	6	6	3	4	5	6	7	4	4	5	5	5	2	1	3	1	1	5
2009	7	7	6	6	7	6	6				6	6	6	6	2	3	5	5	5	5	5	5	4	3	1	3	1	1	5
2010	7	7	6	6	7	6	6				6	6	6	6	2	2	6	6	5	6	6	4	5	1	1	3	1	1	5
2011	7	7	6	6	7	6	6				6	6	6	3	3	3	6	6	5	6	5	5	5	5	1	3	1	1	5
2012	7	7	6	6	7	6	6				6	6	6	5	3	3	6	6	5	6	6	5	4	4	1	3	1	1	5
2013	4	7	7	6	2	7	6				6	7	7	6	6	4	6	6	4	6	7	6	6	2	2	2	1	1	6
2014	4	7	7	6	2	7	6				6	6	4	7	7	1	4	5	4	4	1	6	5	3	2	2	1	1	6
2015	4	7	7	6	2	7	6				7	7	7	7	4	3	6	7	5	2	6	6	7	1	2	2	1	1	6
2016	4	7	7	6	2	7	6				4	6	5	6	6	6	5	5	3	4	6	5	6	5	2	2	1	1	6
2017	4	7	7	6	2	7	6				6	6	5	6	4	5	5	6	4	7	6	5	6	4	2	2	1	1	6
2018	5	5	5	5	3	5	3				7	7	7	4	3	4	6	6	7	6	6	6	6	2	2	2	1	1	2
2019	5	5	5	5	3	5	3				5	5	5	5	5	5	5	5	3	5	5	5	5	3	2	2	1	1	2
2020	5	5	5	5	3	5	3				5	5	5	5	5	5	5	5	3	5	5	5	5	1	2	2	1	1	2
2021	5	5	5	5	3	5	3				6	4	5	6	4	5	6	4	3	5	6	4	4	5	2	2	1	1	2
2022	5	5	5	5	3	5	3				5	6	5	4	5	4	6	6	4	4	4	4	4	4	2	2	1	1	2
2023	7	4	7	5	7	2	1				4	6	4	5	5	3	4	4	4	5	5	4	5	2	1	3	1	1	5
2024	7	4	7	5	7	2	1				2	5	4	4	6	1	4	4	4	4	4	4	4	3	1	3	1	1	5
2025	7	4	7	5	7	2	1				5	6	6	6	1	1	3	4	4	4	4	4	6	1	1	3	1	1	5
2026	7	4	7	5	7	2	1				4	5	6	2	2	6	5	3	4	4	3	3	2	5	1	3	1	1	5
2027	7	4	7	5	7	2	1				2	2	2	6	1	1	3	1	5	3	3	3	3	4	1	3	1	1	5
2028	6	6	4	5	6	5	6				6	6	5	6	4	4	6	7	6	7	7	7	6	2	1	2	1	1	5
2029	6	6	4	5	6	5	6				3	6	4	5	4	4	5	4	3	6	6	5	5	3	1	2	1	1	5
2030	6	6	4	5	6	5	6				6	6	6	6	4	4	6	6	4	6	6	6	6	1	1	2	1	1	5
2031	6	6	4	5	6	5	6				6	6	6	5	4	4	6	6	2	6	6	6	6	5	1	2	1	1	5
2032	6	6	4	5	6	5	6				4	5	4	5	4	5	5	5	3	5	5	5	5	4	1	2	1	1	5
2033	6	5	4	4	6	6	5				4	4	4	5	4	4	5	4	5	4	5	5	6	2	2	2	1	1	3
2034	6	5	4	4	6	6	5				6	6	6	6	4	4	5	5	5	6	6	6	6	3	2	2	1	1	3
2035	6	5	4	4	6	6	5				4	5	5	5	4	5	4	4	3	5	4	4	5	1	2	2	1	1	3
2036	6	5	4	4	6	6	5				2	2	3	5	4	4	2	3	3	4	4	3	5	5	2	2	1	1	3
2037	6	5	4	4	6	6	5				2	3	4	5	4	4	4	3	4	4	4	3	5	4	2	2	1	1	3
2038	6	7	6	7	6	4	1				4	3	6	4	1	1	5	4	2	2	2	1	1	2	2	2	1	1	6
2039	6	7	6	7	6	4	1				6	5	6	3	1	1	4	5	7	6	6	6	7	3	2	2	1	1	6
2040	6	7	6	7	6	4	1				7	7	7	7	1	1	6	7	3	5	6	3	7	1	2	2	1	1	6
2041	6	7	6	7	6	4	1				4	3	4	2	7	7	5	5	6	1	3	3	2	5	2	2	1	1	6
2042	6	7	6	7	6	4	1				4	3	5	5	7	7	4	5	6	4	2	2	5	4	2	2	1	1	6
2043	7	6	2	5	3	3	6				7	3	5	2	1	1	5	7	5	4	4	3	6	2	2	4	1	1	5
2044	7	6	2	5	3	3	6				6	6	2	7	1	1	2	2	6	6	5	1	6	3	2	4	1	1	5
2045	7	6	2	5	3	3	6				7	7	7	7	2	2	5	7	7	7	6	6	7	1	2	4	1	1	5
2046	7	6	2	5	3	3	6				4	5	2	1	1	1	4	4	6	1	3	1	5	5	2	4	1	1	5
2047	7	6	2	5	3	3	6				6	6	6	6	1	1	5	6	6	4	4	4	6	4	2	4	1	1	5
2048	5	6	6	7	2	5	3				5	6	7	6	1	2	6	6	4	5	5	6	6	2	2	4	1	1	4
2049	5	6	6	7	2	5	3				7	7	6	7	1	1	6	6	6	6	6	7	7	3	2	4	1	1	4
2050	5	6	6	7	2	5	3				6	7	5	7	1	1	6	7	3	6	6	6	7	1	2	4	1	1	4
[truncated: 1,335 more rows]
